# Supplementary material for: Genome-wide Identification and Evolution of the PP2C Gene Family in Eight Rosaceae Species and Expression Analysis Under Stress in Pyrus bretschneideri
Source: Front Genet. 2021 Nov 11;12:770014. doi: 10.3389/fgene.2021.770014 (PMC8632025; doi:10.3389/fgene.2021.770014)
Supplement: Supplementary file 3 [file DataSheet1.xlsx]

## Sheet: S_Table1
S1 Gene features of 719 PP2C genes in eight Rosaceaes
Species name	Gene ID/Name	Chromosome	Start (bp)	End (bp)	Molecular Weight	Isoelectric Point
Pyrus bretschneideri	Pbr015257.1/PbrPP2C1	Chr9	7829375	7832873	58.30 kDa	pH 4.78
	Pbr032029.1/PbrPP2C2	scaffold570.0	240795	243378	58.33 kDa	pH 4.78
	Pbr026157.1/PbrPP2C3	Chr14	6551756	6555673	58.19 kDa	pH 4.62
	Pbr041497.1/PbrPP2C4	Chr2	18358353	18360378	48.75 kDa	pH 5.37
	Pbr019878.1/PbrPP2C5	Chr15	6270769	6272939	60.06 kDa	pH 4.35
	Pbr025010.1/PbrPP2C6	Chr8	14605450	14607580	57.06 kDa	pH 4.33
	Pbr015521.1/PbrPP2C7	Chr15	15615471	15619039	43.12 kDa	pH 4.89
	Pbr030871.1/PbrPP2C8	Chr5	1902605	1904091	51.48 kDa	pH 6.31
	Pbr002817.1/PbrPP2C9	scaffold1115.0	43208	45742	50.81 kDa	pH 8.06
	Pbr013576.1/PbrPP2C10	Chr1	9754115	9757932	46.01 kDa	pH 7.48
	Pbr022745.1/PbrPP2C11	scaffold346.0.1	139061	141715	41.85 kDa	pH 6.72
	Pbr035039.1/PbrPP2C12	Chr6	10231674	10232765	39.37 kDa	pH 4.88
	Pbr035042.1/PbrPP2C13	Chr6	10284435	10285526	39.41 kDa	pH 4.96
	Pbr003841.1/PbrPP2C14	Chr3	26395892	26397405	44.57 kDa	pH 7.54
	Pbr018965.1/PbrPP2C15	Chr11	27550250	27551766	44.09 kDa	pH 6.82
	Pbr034496.1/PbrPP2C16	Chr17	22484368	22484610	8.87 kDa	pH 4.40
	Pbr009416.1/PbrPP2C17	Chr1	6223414	6225036	42.62 kDa	pH 6.42
	Pbr011405.1/PbrPP2C18	Chr17	21091072	21093073	45.54 kDa	pH 4.92
	Pbr009538.1/PbrPP2C19	Chr1	7105179	7107133	40.37 kDa	pH 6.51
	Pbr010918.1/PbrPP2C20	Chr7	11485948	11487949	40.66 kDa	pH 5.32
	Pbr013022.1/PbrPP2C21	Chr3	23157690	23159784	40.85 kDa	pH 7.34
	Pbr042867.1/PbrPP2C22	Chr11	26475911	26477974	40.43 kDa	pH 6.07
	Pbr020818.1/PbrPP2C23	Chr15	41991110	41994341	79.51 kDa	pH 5.08
	Pbr032867.1/PbrPP2C24	Chr3	25519057	25521795	77.91 kDa	pH 4.84
	Pbr020926.1/PbrPP2C25	Chr6	20488184	20494722	86.33 kDa	pH 5.27
	Pbr023081.1/PbrPP2C26	scaffold352.0	259347	265683	85.30 kDa	pH 5.39
	Pbr014852.1/PbrPP2C27	Chr13	12405688	12409530	71.35 kDa	pH 5.53
	Pbr036845.1/PbrPP2C28	scaffold738.0	106269	108511	57.14 kDa	pH 4.70
	Pbr036846.1/PbrPP2C29	scaffold738.0	168275	170517	57.14 kDa	pH 4.70
	Pbr019562.1/PbrPP2C30	Chr15	27298146	27300176	42.16 kDa	pH 8.87
	Pbr028036.1/PbrPP2C31	Chr4	2840935	2842965	42.16 kDa	pH 8.87
	Pbr025777.1/PbrPP2C32	Chr5	10997948	10999995	42.68 kDa	pH 9.00
	Pbr026864.1/PbrPP2C33	scaffold435.0.1	68337	71167	42.19 kDa	pH 6.80
	Pbr035196.1/PbrPP2C34	Chr2	12618702	12622222	41.89 kDa	pH 6.75
	Pbr019251.1/PbrPP2C35	Chr2	3827905	3831574	43.03 kDa	pH 7.65
	Pbr035826.1/PbrPP2C36	Chr12	16606050	16608901	42.99 kDa	pH 7.42
	Pbr015027.1/PbrPP2C37	Chr13	8809752	8812646	42.39 kDa	pH 7.15
	Pbr026769.1/PbrPP2C38	Chr17	7792836	7796583	42.39 kDa	pH 7.02
	Pbr006980.1/PbrPP2C39	Chr16	6405194	6408804	42.56 kDa	pH 7.13
	Pbr008272.1/PbrPP2C40	Chr12	9573133	9574727	41.41 kDa	pH 9.30
	Pbr029344.1/PbrPP2C41	scaffold491.0	243198	245794	41.46 kDa	pH 8.08
	Pbr032271.1/PbrPP2C42	Chr7	10146314	10148978	42.57 kDa	pH 8.69
	Pbr027388.1/PbrPP2C43	Chr5	13196625	13200187	43.65 kDa	pH 8.77
	Pbr031635.1/PbrPP2C44	Chr10	18053398	18057988	44.29 kDa	pH 8.56
	Pbr034794.1/PbrPP2C45	Chr13	14312933	14315184	43.32 kDa	pH 8.70
	Pbr038130.1/PbrPP2C46	Chr2	17937469	17939746	43.27 kDa	pH 8.48
	Pbr012020.2/PbrPP2C47	Chr13	9186669	9188780	44.52 kDa	pH 9.04
	Pbr028950.1/PbrPP2C48	Chr4	1728437	1730156	41.12 kDa	pH 6.35
	Pbr029280.1/PbrPP2C49	Chr8	14085942	14087467	37.53 kDa	pH 5.25
	Pbr015936.1/PbrPP2C50	scaffold235.0	131271	134320	52.58 kDa	pH 4.97
	Pbr030681.1/PbrPP2C51	Chr9	19989408	19994230	51.90 kDa	pH 5.40
	Pbr013832.1/PbrPP2C52	scaffold202.0.1	602676	607427	44.32 kDa	pH 6.40
	Pbr017324.1/PbrPP2C53	Chr11	24542164	24545462	59.38 kDa	pH 4.83
	Pbr023109.1/PbrPP2C54	Chr3	18083638	18087296	59.68 kDa	pH 5.09
	Pbr031417.1/PbrPP2C55	scaffold556.0	17313	20091	55.04 kDa	pH 4.74
	Pbr031449.1/PbrPP2C56	scaffold556.0	289910	292688	55.01 kDa	pH 4.74
	Pbr001634.1/PbrPP2C57	Chr15	35333367	35337029	30.81 kDa	pH 8.33
	Pbr024562.1/PbrPP2C58	Chr8	1188291	1192858	30.85 kDa	pH 8.12
	Pbr017398.1/PbrPP2C59	Chr15	26110435	26112646	31.30 kDa	pH 6.27
	Pbr038288.1/PbrPP2C60	Chr11	5039170	5041242	31.89 kDa	pH 6.96
	Pbr020683.1/PbrPP2C61	Chr13	9878378	9885508	45.76 kDa	pH 10.45
	Pbr033165.1/PbrPP2C62	Chr16	11138208	11140604	34.82 kDa	pH 10.17
	Pbr033182.1/PbrPP2C63	Chr16	10896903	10899304	34.78 kDa	pH 10.17
	Pbr019958.2/PbrPP2C64	Chr15	5723303	5727099	33.99 kDa	pH 4.94
	Pbr036465.1/PbrPP2C65	Chr8	16580672	16585852	31.40 kDa	pH 4.66
	Pbr013612.1/PbrPP2C66	Chr1	9499070	9502038	41.42 kDa	pH 6.02
	Pbr010791.1/PbrPP2C67	Chr13	148093	151116	40.58 kDa	pH 4.97
	Pbr031540.1/PbrPP2C68	Chr11	12848012	12851483	38.48 kDa	pH 4.96
	Pbr023971.1/PbrPP2C69	Chr5	15217343	15219390	51.57 kDa	pH 7.31
	Pbr033287.1/PbrPP2C70	Chr5	14352470	14354504	47.78 kDa	pH 7.28
	Pbr033286.1/PbrPP2C71	Chr5	14342176	14343845	13.98 kDa	pH 9.74
	Pbr033285.1/PbrPP2C72	Chr5	14339943	14340687	18.01 kDa	pH 4.53
	Pbr001707.1/PbrPP2C73	Chr9	2167825	2171229	44.05 kDa	pH 4.73
	Pbr008628.1/PbrPP2C74	Chr17	6293669	6296407	43.55 kDa	pH 4.59
	Pbr014986.1/PbrPP2C75	Chr13	8493273	8494304	38.43 kDa	pH 5.40
	Pbr001473.1/PbrPP2C76	scaffold1034.0	25102	27904	41.45 kDa	pH 5.87
	Pbr025436.1/PbrPP2C77	Chr15	397904	401494	38.95 kDa	pH 5.63
	Pbr029144.1/PbrPP2C78	scaffold489.0.1	186475	189394	42.88 kDa	pH 4.62
	Pbr034322.1/PbrPP2C79	Chr15	12152802	12155245	42.91 kDa	pH 4.63
	Pbr011754.1/PbrPP2C80	Chr2	17197543	17200303	41.41 kDa	pH 5.31
	Pbr037332.1/PbrPP2C81	Chr15	17559004	17561129	39.14 kDa	pH 5.79
	Pbr015082.1/PbrPP2C82	Chr6	20218578	20222417	42.18 kDa	pH 5.18
	Pbr033282.1/PbrPP2C83	Chr5	14318729	14319109	13.89 kDa	pH 4.96
	Pbr023972.1/PbrPP2C84	Chr5	15240182	15254500	58.37 kDa	pH 4.91
	Pbr023973.1/PbrPP2C85	Chr5	15254630	15255004	13.79 kDa	pH 4.52
	Pbr032133.1/PbrPP2C86	Chr10	13585317	13588314	42.01 kDa	pH 5.00
	Pbr033283.1/PbrPP2C87	Chr5	14330729	14332694	41.74 kDa	pH 5.06
	Pbr019599.1/PbrPP2C88	Chr15	8273643	8277518	46.76 kDa	pH 4.93
	Pbr019623.1/PbrPP2C89	Chr15	8082102	8085976	46.76 kDa	pH 4.93
	Pbr008715.1/PbrPP2C90	Chr15	8308661	8312393	49.15 kDa	pH 5.41
	Pbr028942.1/PbrPP2C91	Chr4	1768371	1771805	52.05 kDa	pH 5.82
	Pbr013336.1/PbrPP2C92	Chr3	20846735	20850224	45.91 kDa	pH 7.91
	Pbr028792.1/PbrPP2C93	Chr13	1840077	1843505	46.00 kDa	pH 8.26
	Pbr036501.1/PbrPP2C94	Chr8	16317492	16321254	40.05 kDa	pH 4.67
	Pbr036521.1/PbrPP2C95	Chr8	16166153	16169915	40.05 kDa	pH 4.67
	Pbr019984.2/PbrPP2C96	Chr15	5578144	5581679	41.08 kDa	pH 4.94
	Pbr022419.2/PbrPP2C97	Chr17	3390668	3396681	43.76 kDa	pH 5.01
	Pbr012909.1/PbrPP2C98	Chr3	2534966	2542550	121.15 kDa	pH 6.31
	Pbr006163.1/PbrPP2C99	Chr8	15519769	15522959	55.13 kDa	pH 6.58
	Pbr020105.1/PbrPP2C100	Chr15	4794760	4800080	110.23 kDa	pH 7.70
	Pbr029705.1/PbrPP2C101	Chr9	14058088	14061545	46.29 kDa	pH 7.89
	Pbr025961.1/PbrPP2C102	Chr8	259806	260840	37.60 kDa	pH 5.94
	Pbr038217.1/PbrPP2C103	Chr11	4268944	4269984	37.61 kDa	pH 5.23
	Pbr035740.1/PbrPP2C104	Chr11	26016800	26019095	35.31 kDa	pH 4.94
	Pbr000880.1/PbrPP2C105	Chr15	40294605	40301932	104.63 kDa	pH 3.90
	Pbr004281.1/PbrPP2C106	Chr8	5918412	5924776	60.46 kDa	pH 4.22
	Pbr014762.1/PbrPP2C107	Chr13	11620609	11623638	51.98 kDa	pH 4.80
	Pbr031084.2/PbrPP2C108	Chr16	17544249	17547152	48.61 kDa	pH 4.58
	Pbr015492.1/PbrPP2C109	Chr15	15856169	15862318	119.58 kDa	pH 4.93
	Pbr003597.1/PbrPP2C110	Chr13	11226543	11231195	63.37 kDa	pH 6.20
	Pbr029099.1/PbrPP2C111	Chr16	1313019	1317477	63.05 kDa	pH 5.72
	Pbr020338.1/PbrPP2C112	Chr6	3393141	3396266	37.43 kDa	pH 6.79
	Pbr020522.1/PbrPP2C113	Chr3	6859034	6860645	10.02 kDa	pH 9.74
	Pbr013560.1/PbrPP2C114	Chr1	9914019	9916801	42.25 kDa	pH 5.16
	Pbr002605.3/PbrPP2C115	scaffold1104.0	14251	17355	31.46 kDa	pH 4.61
	Pbr038043.1/PbrPP2C116	scaffold791.0	177947	181328	40.38 kDa	pH 4.79
	Pbr039042.1/PbrPP2C117	Chr12	10231377	10239521	72.96 kDa	pH 6.03
	Pbr009100.1/PbrPP2C118	scaffold1575.0	15331	17103	54.14 kDa	pH 7.20
Fragaria vesca	FvH4_1g01790.1	Chr1	942272	947435	41.17 kDa	pH 4.72
	FvH4_1g05740.1	Chr1	3025625	3032615	122.04 kDa	pH 4.74
	FvH4_1g06040.1	Chr1	3222292	3226624	40.55 kDa	pH 4.79
	FvH4_1g08010.1	Chr1	4237789	4240766	51.59 kDa	pH 5.26
	FvH4_1g10220.1	Chr1	5574372	5577317	42.16 kDa	pH 5.79
	FvH4_1g11150.1	Chr1	6081747	6085690	43.47 kDa	pH 8.34
	FvH4_1g13720.1	Chr1	7563585	7567340	46.53 kDa	pH 7.89
	FvH4_1g17120.1	Chr1	9900154	9903326	50.75 kDa	pH 5.99
	FvH4_1g26700.1	Chr1	18543438	18546533	42.88 kDa	pH 4.61
	FvH4_2g04560.1	Chr2	3509144	3511899	49.73 kDa	pH 9.10
	FvH4_2g15570.1	Chr2	13686105	13691033	44.78 kDa	pH 8.56
	FvH4_2g16790.1	Chr2	14619755	14623040	41.96 kDa	pH 5.17
	FvH4_2g18940.1	Chr2	16130278	16132254	72.75 kDa	pH 6.16
	FvH4_2g23010.1	Chr2	18883180	18897693	121.89 kDa	pH 6.47
	FvH4_2g29850.1	Chr2	23102060	23104824	41.36 kDa	pH 5.20
	FvH4_2g31450.1	Chr2	24093662	24098039	59.34 kDa	pH 4.34
	FvH4_2g32170.1	Chr2	24453425	24455098	36.47 kDa	pH 4.86
	FvH4_2g34570.1	Chr2	25644577	25648736	46.83 kDa	pH 4.75
	FvH4_2g40080.1	Chr2	28639482	28642563	52.85 kDa	pH 5.89
	FvH4_2g41190.1	Chr2	29182988	29189162	60.27 kDa	pH 7.99
	FvH4_2g41410.1	Chr2	29295659	29299967	31.47 kDa	pH 4.82
	FvH4_3g10800.1	Chr3	6432232	6433321	26.31 kDa	pH 4.36
	FvH4_3g11080.1	Chr3	6532064	6532981	33.44 kDa	pH 4.76
	FvH4_3g11340.1	Chr3	6687454	6688317	31.48 kDa	pH 5.09
	FvH4_3g19640.1	Chr3	12762062	12764868	31.34 kDa	pH 6.29
	FvH4_3g24380.1	Chr3	17449682	17457453	38.19 kDa	pH 4.68
	FvH4_3g35990.1	Chr3	30876429	30879809	80.52 kDa	pH 5.71
	FvH4_3g37010.1	Chr3	31753523	31755735	43.68 kDa	pH 5.16
	FvH4_3g38990.1	Chr3	33233292	33235593	41.18 kDa	pH 8.01
	FvH4_3g39680.1	Chr3	33673382	33676045	32.82 kDa	pH 5.37
	FvH4_3g41300.1	Chr3	34715738	34719822	58.72 kDa	pH 4.81
	FvH4_4g03890.1	Chr4	3401446	3403741	30.40 kDa	pH 9.89
	FvH4_4g12270.1	Chr4	15977797	15982934	45.69 kDa	pH 7.71
	FvH4_4g13960.1	Chr4	17503688	17507723	45.89 kDa	pH 4.97
	FvH4_4g14950.1	Chr4	18547166	18553269	66.30 kDa	pH 6.77
	FvH4_4g17950.1	Chr4	21924196	21927647	66.01 kDa	pH 5.84
	FvH4_4g18870.1	Chr4	22659822	22662647	41.92 kDa	pH 8.86
	FvH4_4g19920.1	Chr4	23400408	23404159	42.17 kDa	pH 7.02
	FvH4_4g20910.1	Chr4	24023489	24025864	42.50 kDa	pH 5.29
	FvH4_4g25730.1	Chr4	27418018	27421297	58.84 kDa	pH 8.58
	FvH4_4g25760.1	Chr4	27440215	27446005	140.17 kDa	pH 7.04
	FvH4_4g26880.1	Chr4	28078884	28082333	45.92 kDa	pH 8.10
	FvH4_5g04500.1	Chr5	2648820	2649872	37.51 kDa	pH 5.02
	FvH4_5g14800.1	Chr5	8404390	8405108	26.42 kDa	pH 6.42
	FvH4_5g16840.1	Chr5	9623619	9626880	35.99 kDa	pH 8.23
	FvH4_5g21630.1	Chr5	13055815	13061472	86.52 kDa	pH 5.22
	FvH4_5g25660.1	Chr5	17173063	17176299	44.06 kDa	pH 5.76
	FvH4_5g30930.1	Chr5	21842707	21851511	92.65 kDa	pH 4.55
	FvH4_5g37270.1	Chr5	27404151	27409226	30.91 kDa	pH 7.66
	FvH4_6g00430.1	Chr6	285580	289684	54.68 kDa	pH 4.99
	FvH4_6g06970.1	Chr6	4201459	4205262	41.96 kDa	pH 5.95
	FvH4_6g07050.1	Chr6	4240242	4243724	45.98 kDa	pH 6.19
	FvH4_6g10560.1	Chr6	6328986	6331686	50.28 kDa	pH 4.76
	FvH4_6g13730.1	Chr6	8372747	8375721	74.69 kDa	pH 5.80
	FvH4_6g14920.1	Chr6	9247137	9249813	42.64 kDa	pH 9.78
	FvH4_6g22310.1	Chr6	15964363	15967602	43.22 kDa	pH 6.94
	FvH4_6g28470.1	Chr6	21934484	21941868	53.65 kDa	pH 5.08
	FvH4_6g34170.1	Chr6	26973894	26977577	59.49 kDa	pH 4.69
	FvH4_6g45040.1	Chr6	34588421	34592865	52.35 kDa	pH 5.40
	FvH4_7g20640.1	Chr7	16730146	16734264	42.91 kDa	pH 9.62
	FvH4_7g23060.1	Chr7	18074262	18076605	45.41 kDa	pH 6.32
	FvH4_7g24650.1	Chr7	19013981	19015830	40.23 kDa	pH 7.09
	FvH4_7g31190.1	Chr7	22567377	22571517	39.38 kDa	pH 5.47
	FvH4_7g31810.1	Chr7	22953008	22955021	42.64 kDa	pH 5.61
	FvH4_7g32030.1	Chr7	23091085	23094233	46.56 kDa	pH 5.31
Malus domestica	MD00G1147300	Chr0	32190008	32192221	50.14 kDa	pH 5.72
	MD00G1147600	Chr0	32204226	32206038	40.94 kDa	pH 5.59
	MD00G1147800	Chr0	32226108	32228271	44.36 kDa	pH 6.79
	MD01G1115100	Chr1	22924881	22928714	42.62 kDa	pH 8.34
	MD01G1139200	Chr1	24887200	24889165	46.27 kDa	pH 7.57
	MD01G1154600	Chr1	26277818	26280048	40.44 kDa	pH 6.95
	MD01G1191100	Chr1	28949941	28952523	54.70 kDa	pH 7.61
	MD01G1216600	Chr1	30944388	30948081	41.48 kDa	pH 6.58
	MD01G1220800	Chr1	31286401	31291940	41.71 kDa	pH 6.63
	MD01G1223200	Chr1	31505550	31508753	42.40 kDa	pH 5.31
	MD02G1014300	Chr2	933360	936621	43.17 kDa	pH 4.72
	MD02G1058500	Chr2	4695795	4702267	119.89 kDa	pH 4.84
	MD02G1084600	Chr2	6661830	6664308	45.66 kDa	pH 5.35
	MD02G1114200	Chr2	9300625	9303462	41.47 kDa	pH 5.17
	MD02G1124100	Chr2	10104504	10108178	43.91 kDa	pH 8.48
	MD02G1151900	Chr2	12531013	12534910	46.19 kDa	pH 8.05
	MD02G1181600	Chr2	16340702	16344629	41.99 kDa	pH 6.32
	MD03G1045800	Chr3	3695047	3699150	59.63 kDa	pH 5.03
	MD03G1055500	Chr3	4428902	4430879	30.22 kDa	pH 4.86
	MD03G1065600	Chr3	5241671	5243796	39.96 kDa	pH 7.61
	MD03G1085400	Chr3	6898086	6900171	44.43 kDa	pH 7.88
	MD03G1094800	Chr3	8026966	8029732	80.10 kDa	pH 5.04
	MD03G1095000	Chr3	8057427	8057789	13.86 kDa	pH 6.09
	MD03G1142900	Chr3	15291159	15292304	39.02 kDa	pH 7.74
	MD03G1230700	Chr3	31589707	31592642	31.34 kDa	pH 6.51
	MD03G1258500	Chr3	34555121	34563311	120.93 kDa	pH 6.07
	MD04G1028000	Chr4	3197243	3202796	44.40 kDa	pH 6.40
	MD04G1111100	Chr4	19587324	19590054	41.38 kDa	pH 8.08
	MD04G1128600	Chr4	21460036	21460801	17.87 kDa	pH 4.87
	MD04G1167100	Chr4	25742293	25744870	52.56 kDa	pH 4.98
	MD04G1196500	Chr4	28486255	28489718	52.93 kDa	pH 6.28
	MD04G1197100	Chr4	28527023	28530855	41.23 kDa	pH 5.89
	MD04G1245600	Chr4	32111807	32115811	54.79 kDa	pH 4.73
	MD05G1095000	Chr5	20115887	20118407	42.66 kDa	pH 9.02
	MD05G1124200	Chr5	24645353	24650302	44.31 kDa	pH 8.30
	MD05G1139000	Chr5	26956506	26957060	20.37 kDa	pH 5.38
	MD05G1139300	Chr5	26978222	26981332	44.72 kDa	pH 5.70
	MD05G1139500	Chr5	27008781	27009373	17.87 kDa	pH 8.07
	MD05G1139600	Chr5	27020284	27022302	52.38 kDa	pH 6.78
	MD06G1006700	Chr6	691134	695870	43.02 kDa	pH 5.18
	MD06G1031300	Chr6	3768859	3776020	86.07 kDa	pH 5.39
	MD06G1106000	Chr6	24496803	24497900	39.37 kDa	pH 4.96
	MD06G1222300	Chr6	35387113	35390132	37.37 kDa	pH 6.33
	MD07G1183100	Chr7	26327739	26331701	42.57 kDa	pH 9.09
	MD07G1193800	Chr7	27350576	27352543	19.40 kDa	pH 6.23
	MD07G1203700	Chr7	28135803	28137761	45.80 kDa	pH 4.75
	MD07G1223600	Chr7	30051284	30053225	40.75 kDa	pH 5.21
	MD07G1223700	Chr7	30057141	30058564	39.38 kDa	pH 5.96
	MD07G1286600	Chr7	34842408	34846460	38.32 kDa	pH 4.95
	MD07G1291000	Chr7	35175364	35177760	42.17 kDa	pH 6.72
	MD07G1293900	Chr7	35508622	35512046	42.62 kDa	pH 5.50
	MD08G1032700	Chr8	2323793	2327351	53.25 kDa	pH 7.52
	MD08G1049700	Chr8	3879982	3885434	31.41 kDa	pH 4.73
	MD08G1055600	Chr8	4321611	4326929	37.03 kDa	pH 4.68
	MD08G1066300	Chr8	5308240	5311649	59.45 kDa	pH 4.27
	MD08G1073400	Chr8	5926132	5927895	37.45 kDa	pH 6.00
	MD08G1102700	Chr8	8716912	8722210	46.82 kDa	pH 5.08
	MD08G1140800	Chr8	13890575	13893507	41.46 kDa	pH 6.07
	MD08G1183600	Chr8	22876089	22880992	28.42 kDa	pH 7.27
	MD08G1204000	Chr8	26372702	26374915	50.15 kDa	pH 5.72
	MD08G1204800	Chr8	26536582	26538089	21.82 kDa	pH 5.28
	MD08G1210800	Chr8	27424790	27426932	69.96 kDa	pH 6.88
	MD08G1221000	Chr8	28367241	28372586	60.86 kDa	pH 4.20
	MD09G1179600	Chr9	15369351	15369774	12.72 kDa	pH 4.29
	MD09G1188000	Chr9	16417301	16421263	58.24 kDa	pH 4.82
	MD09G1197700	Chr9	17980828	17981483	16.96 kDa	pH 8.63
	MD09G1226200	Chr9	27902892	27909338	27.13 kDa	pH 9.11
	MD09G1287100	Chr9	36590602	36593757	44.06 kDa	pH 4.86
	MD10G1102000	Chr10	16632027	16634500	42.38 kDa	pH 8.56
	MD10G1127000	Chr10	20708498	20713186	44.28 kDa	pH 8.56
	MD10G1141800	Chr10	22763922	22767122	42.81 kDa	pH 5.21
	MD10G1247400	Chr10	34047939	34048567	10.15 kDa	pH 4.39
	MD11G1048100	Chr11	4184154	4187472	60.25 kDa	pH 5.25
	MD11G1056600	Chr11	4818189	4820907	33.20 kDa	pH 4.92
	MD11G1070500	Chr11	6027348	6029526	40.39 kDa	pH 6.75
	MD11G1093100	Chr11	7722006	7724115	44.29 kDa	pH 7.00
	MD11G1110000	Chr11	9719909	9723186	79.58 kDa	pH 5.08
	MD11G1251900	Chr11	36427094	36429642	31.28 kDa	pH 6.65
	MD11G1261400	Chr11	37629162	37630193	37.47 kDa	pH 5.67
	MD12G1057000	Chr12	6524989	6528345	43.12 kDa	pH 7.89
	MD12G1099600	Chr12	15535791	15551691	72.87 kDa	pH 5.87
	MD12G1129700	Chr12	20487222	20489765	47.74 kDa	pH 8.80
	MD12G1141300	Chr12	21935759	21938278	77.29 kDa	pH 5.99
	MD12G1180700	Chr12	26060199	26062971	52.00 kDa	pH 5.20
	MD12G1209500	Chr12	28850878	28854361	50.76 kDa	pH 6.62
	MD12G1210000	Chr12	28886576	28889763	41.12 kDa	pH 6.62
	MD13G1036500	Chr13	2538667	2542408	45.83 kDa	pH 8.05
	MD13G1037200	Chr13	2568523	2569629	22.59 kDa	pH 8.49
	MD13G1061100	Chr13	4298028	4302081	55.39 kDa	pH 4.54
	MD13G1099500	Chr13	7024186	7026648	50.28 kDa	pH 7.48
	MD13G1147300	Chr13	11528602	11531131	43.80 kDa	pH 4.66
	MD13G1152100	Chr13	11911156	11914999	42.39 kDa	pH 7.29
	MD13G1162500	Chr13	12803860	12806766	41.35 kDa	pH 8.20
	MD13G1169100	Chr13	13680441	13684487	73.39 kDa	pH 6.16
	MD13G1178700	Chr13	14885969	14889991	46.05 kDa	pH 4.95
	MD13G1186700	Chr13	15900819	15905762	63.54 kDa	pH 5.54
	MD13G1215600	Chr13	20448615	20450930	30.48 kDa	pH 9.93
	MD14G1057600	Chr14	5949731	5953355	42.99 kDa	pH 7.42
	MD14G1093300	Chr14	13892055	13894724	27.13 kDa	pH 5.52
	MD15G1029400	Chr15	1792884	1796211	53.83 kDa	pH 6.19
	MD15G1041900	Chr15	2928357	2933287	36.77 kDa	pH 4.92
	MD15G1044900	Chr15	3066785	3071564	31.42 kDa	pH 4.82
	MD15G1054500	Chr15	3714347	3717523	59.38 kDa	pH 4.32
	MD15G1084200	Chr15	5823427	5828633	46.67 kDa	pH 5.07
	MD15G1117700	Chr15	8388713	8399982	41.36 kDa	pH 5.31
	MD15G1160600	Chr15	12017518	12020146	43.15 kDa	pH 4.89
	MD15G1192800	Chr15	15204129	15211187	119.52 kDa	pH 4.93
	MD15G1195800	Chr15	15554449	15558703	48.58 kDa	pH 5.04
	MD15G1212000	Chr15	17029685	17032017	48.82 kDa	pH 5.72
	MD15G1229800	Chr15	18839991	18842710	41.33 kDa	pH 5.29
	MD15G1238100	Chr15	19598977	19602480	44.05 kDa	pH 9.31
	MD15G1292400	Chr15	27081593	27082765	20.92 kDa	pH 10.49
	MD15G1292500	Chr15	27082767	27084620	29.24 kDa	pH 6.09
	MD15G1370300	Chr15	45001276	45005492	30.87 kDa	pH 8.01
	MD15G1411700	Chr15	51101262	51109390	104.59 kDa	pH 3.94
	MD16G1039100	Chr16	2763789	2767458	46.00 kDa	pH 8.10
	MD16G1145700	Chr16	11389583	11392122	52.82 kDa	pH 6.78
	MD16G1152600	Chr16	12030002	12034015	42.52 kDa	pH 6.99
	MD16G1155800	Chr16	12394030	12394692	24.22 kDa	pH 5.79
	MD16G1170400	Chr16	14174567	14178467	57.55 kDa	pH 4.79
	MD16G1179900	Chr16	15434772	15438766	46.06 kDa	pH 4.62
	MD16G1187600	Chr16	16255884	16260490	64.65 kDa	pH 5.70
	MD16G1220800	Chr16	22050844	22054971	34.76 kDa	pH 10.07
	MD16G1277400	Chr16	37530384	37536910	86.35 kDa	pH 5.32
	MD17G1079800	Chr17	6605733	6610391	53.58 kDa	pH 5.16
	MD17G1144700	Chr17	13045629	13046789	37.86 kDa	pH 7.25
	MD17G1172400	Chr17	17780344	17784090	58.27 kDa	pH 4.78
	MD17G1224700	Chr17	27310584	27325324	36.52 kDa	pH 5.02
Pyrus communis	pycom01g07730	Chr1	8709888	8710139	9.11 kDa	pH 8.49
	pycom01g14400	Chr1	14573760	14576343	42.59 kDa	pH 8.60
	pycom01g15980	Chr1	15710782	15712369	45.58 kDa	pH 6.43
	pycom01g17200	Chr1	16570279	16571893	40.48 kDa	pH 6.86
	pycom01g23030	Chr1	20464574	20468874	41.35 kDa	pH 6.86
	pycom01g23250	Chr1	20620770	20623550	42.19 kDa	pH 5.16
	pycom02g01310	Chr2	758509	761413	54.68 kDa	pH 5.23
	pycom02g04740	Chr2	3074862	3080813	120.33 kDa	pH 4.89
	pycom02g06760	Chr2	4697539	4699219	48.95 kDa	pH 5.38
	pycom02g08910	Chr2	6156478	6160258	59.27 kDa	pH 7.58
	pycom02g09700	Chr2	6709032	6711328	43.94 kDa	pH 8.68
	pycom02g11930	Chr2	8513797	8516659	46.29 kDa	pH 7.89
	pycom02g14740	Chr2	11337437	11340968	42.14 kDa	pH 6.63
	pycom03g03590	Chr3	2868775	2872320	59.64 kDa	pH 5.17
	pycom03g05260	Chr3	4076185	4078313	48.38 kDa	pH 9.36
	pycom03g06750	Chr3	5279290	5280457	33.69 kDa	pH 7.88
	pycom03g07750	Chr3	6152942	6155689	80.27 kDa	pH 5.14
	pycom03g07930	Chr3	6338343	6338708	14.04 kDa	pH 6.11
	pycom03g17840	Chr3	18906989	18909300	31.31 kDa	pH 6.27
	pycom03g20470	Chr3	20971727	20979681	128.08 kDa	pH 6.51
	pycom04g02460	Chr4	2183740	2187635	44.43 kDa	pH 6.62
	pycom04g10370	Chr4	13118601	13120241	41.40 kDa	pH 8.47
	pycom04g11690	Chr4	14536102	14538588	77.61 kDa	pH 5.79
	pycom04g17390	Chr4	19791186	19793240	45.82 kDa	pH 6.02
	pycom04g17430	Chr4	19830179	19831891	41.14 kDa	pH 6.24
	pycom04g21650	Chr4	22706947	22709132	37.52 kDa	pH 6.76
	pycom05g09390	Chr5	12554372	12556417	42.68 kDa	pH 9.00
	pycom05g11820	Chr5	15384646	15388229	44.28 kDa	pH 8.57
	pycom05g13440	Chr5	16993607	16995219	40.55 kDa	pH 6.69
	pycom05g13450	Chr5	16997031	16999092	44.76 kDa	pH 5.73
	pycom05g13460	Chr5	17011443	17012584	24.05 kDa	pH 7.88
	pycom06g00590	Chr6	544847	548711	43.05 kDa	pH 4.99
	pycom06g02610	Chr6	3135277	3141577	85.92 kDa	pH 5.21
	pycom06g19780	Chr6	23091781	23094425	37.34 kDa	pH 6.79
	pycom07g17570	Chr7	20094576	20097190	43.05 kDa	pH 9.28
	pycom07g19030	Chr7	21403289	21404896	45.58 kDa	pH 5.26
	pycom07g20220	Chr7	22390091	22391702	40.39 kDa	pH 5.06
	pycom07g25970	Chr7	26129016	26131604	30.27 kDa	pH 6.25
	pycom07g26360	Chr7	26377181	26379888	44.68 kDa	pH 8.14
	pycom07g26670	Chr7	26639295	26642815	49.02 kDa	pH 6.36
	pycom08g04160	Chr8	3187567	3189107	12.20 kDa	pH 4.47
	pycom08g05500	Chr8	4215035	4217166	57.07 kDa	pH 4.33
	pycom08g08420	Chr8	6752340	6756214	46.78 kDa	pH 4.93
	pycom08g11880	Chr8	10170149	10172215	33.95 kDa	pH 5.00
	pycom08g15740	Chr8	15514831	15517821	26.21 kDa	pH 7.15
	pycom08g17610	Chr8	17819658	17821367	39.37 kDa	pH 5.53
	pycom08g17640	Chr8	17833906	17835400	30.83 kDa	pH 5.86
	pycom08g17660	Chr8	17839389	17840114	17.97 kDa	pH 5.12
	pycom08g19170	Chr8	19202235	19208302	63.34 kDa	pH 4.23
	pycom09g01530	Chr9	1237814	1240132	51.92 kDa	pH 5.40
	pycom09g10440	Chr9	8551248	8553832	58.25 kDa	pH 4.82
	pycom09g14540	Chr9	14217171	14219138	11.58 kDa	pH 6.08
	pycom09g19420	Chr9	20274809	20278054	54.19 kDa	pH 6.57
	pycom10g08770	Chr10	11549133	11551164	42.26 kDa	pH 8.93
	pycom10g10880	Chr10	14385437	14388653	36.34 kDa	pH 10.04
	pycom10g12160	Chr10	15736174	15738155	40.29 kDa	pH 5.17
	pycom11g03920	Chr11	3068824	3070828	29.55 kDa	pH 5.03
	pycom11g04770	Chr11	3647762	3650380	38.16 kDa	pH 5.38
	pycom11g05910	Chr11	4530886	4532727	38.82 kDa	pH 5.77
	pycom11g07870	Chr11	6004112	6005635	44.34 kDa	pH 6.82
	pycom11g09070	Chr11	7236761	7239482	78.69 kDa	pH 5.25
	pycom11g22340	Chr11	25338340	25340361	31.29 kDa	pH 6.65
	pycom12g05090	Chr12	4966315	4968245	31.73 kDa	pH 8.95
	pycom12g09410	Chr12	11367951	11375203	62.52 kDa	pH 5.59
	pycom12g12590	Chr12	15050945	15052537	41.46 kDa	pH 9.31
	pycom12g17030	Chr12	19308221	19311029	52.02 kDa	pH 5.42
	pycom12g19680	Chr12	21425953	21428031	46.00 kDa	pH 6.09
	pycom12g19740	Chr12	21458683	21459986	31.19 kDa	pH 5.90
	pycom12g23920	Chr12	24356000	24358836	55.39 kDa	pH 4.42
	pycom13g03190	Chr13	2142005	2142882	15.20 kDa	pH 10.46
	pycom13g03200	Chr13	2143325	2144436	22.58 kDa	pH 8.49
	pycom13g08690	Chr13	5753721	5755891	50.38 kDa	pH 7.29
	pycom13g11060	Chr13	7549993	7550918	10.02 kDa	pH 8.79
	pycom13g12680	Chr13	8892082	8893798	27.79 kDa	pH 4.59
	pycom13g13000	Chr13	9219658	9220748	23.42 kDa	pH 4.88
	pycom13g13880	Chr13	9872152	9874798	48.00 kDa	pH 9.22
	pycom13g14470	Chr13	10458414	10462266	74.40 kDa	pH 6.25
	pycom13g15430	Chr13	11241579	11244268	46.34 kDa	pH 5.17
	pycom13g16160	Chr13	11903550	11908460	67.41 kDa	pH 7.21
	pycom13g18910	Chr13	14940297	14942424	30.30 kDa	pH 10.09
	pycom14g04670	Chr14	4390344	4393164	43.82 kDa	pH 7.67
	pycom14g09050	Chr14	10544395	10544891	11.35 kDa	pH 10.36
	pycom15g03860	Chr15	2369102	2372516	36.48 kDa	pH 4.92
	pycom15g04160	Chr15	2514173	2516488	9.06 kDa	pH 4.63
	pycom15g04170	Chr15	2517186	2518054	12.17 kDa	pH 4.47
	pycom15g05140	Chr15	3073679	3074089	15.23 kDa	pH 9.62
	pycom15g05160	Chr15	3088835	3091005	59.21 kDa	pH 4.32
	pycom15g07940	Chr15	4928258	4929674	23.31 kDa	pH 5.18
	pycom15g10610	Chr15	7076185	7077974	28.15 kDa	pH 5.62
	pycom15g14450	Chr15	9856643	9859469	54.40 kDa	pH 5.14
	pycom15g17250	Chr15	12165969	12169382	69.49 kDa	pH 4.92
	pycom15g17510	Chr15	12389262	12392497	48.82 kDa	pH 4.91
	pycom15g18840	Chr15	13361034	13362793	48.82 kDa	pH 5.72
	pycom15g20500	Chr15	14698731	14700923	41.49 kDa	pH 5.97
	pycom15g21180	Chr15	15181466	15183175	31.28 kDa	pH 9.96
	pycom15g25550	Chr15	20067788	20070669	47.28 kDa	pH 6.96
	pycom15g33130	Chr15	32475445	32478656	30.91 kDa	pH 8.60
	pycom16g03350	Chr16	2085855	2086646	14.34 kDa	pH 10.03
	pycom16g03360	Chr16	2087001	2088101	22.49 kDa	pH 8.03
	pycom16g12490	Chr16	8797784	8798662	32.56 kDa	pH 6.40
	pycom16g12980	Chr16	9213172	9215153	25.68 kDa	pH 5.88
	pycom16g14280	Chr16	10319838	10321802	46.96 kDa	pH 4.70
	pycom16g15100	Chr16	11092887	11095567	46.02 kDa	pH 4.66
	pycom16g15740	Chr16	11679226	11683848	65.68 kDa	pH 6.51
	pycom16g18520	Chr16	15184965	15187237	34.65 kDa	pH 10.02
	pycom16g24670	Chr16	26254246	26259933	86.36 kDa	pH 5.33
	pycom17g07860	Chr17	5844676	5847289	55.84 kDa	pH 5.03
	pycom17g17010	Chr17	14910261	14912677	58.34 kDa	pH 4.63
	pycom17g22840	Chr17	21231296	21234577	23.73 kDa	pH 4.65
	pycom17g27730	Chr17	25842374	25844578	46.28 kDa	pH 4.93
Prunus mume	Pm000182	Chr1	1190374	1192847	36.00 kDa	pH 5.05
	Pm000314	Chr1	1982280	1985655	50.93 kDa	pH 4.84
	Pm000593	Chr1	3652561	3654318	40.15 kDa	pH 6.00
	Pm000664	Chr1	4033411	4034999	43.83 kDa	pH 6.32
	Pm000873	Chr1	5300418	5303333	81.62 kDa	pH 5.55
	Pm002424	Chr1	19425128	19429026	55.03 kDa	pH 8.22
	Pm002711	Chr1	21085109	21087581	77.51 kDa	pH 5.58
	Pm002820	Chr1	21677078	21678513	41.16 kDa	pH 9.29
	Pm003112	Chr1	23216815	23218119	31.52 kDa	pH 6.93
	Pm003121	Chr1	23248767	23250777	45.92 kDa	pH 7.63
	Pm003704	Chr1	26450543	26453474	56.36 kDa	pH 4.60
	Pm004107	Chr2	2435733	2443427	56.52 kDa	pH 4.77
	Pm004561	Chr2	5800142	5803680	30.87 kDa	pH 7.69
	Pm004996	Chr2	8616183	8618355	40.76 kDa	pH 5.64
	Pm005258	Chr2	10081619	10084918	46.79 kDa	pH 5.26
	Pm005474	Chr2	11240850	11242484	38.27 kDa	pH 5.03
	Pm005542	Chr2	11586170	11588311	60.23 kDa	pH 4.32
	Pm005639	Chr2	12120355	12124122	31.53 kDa	pH 4.93
	Pm005681	Chr2	12349181	12353232	40.18 kDa	pH 4.90
	Pm005793	Chr2	13031339	13033623	54.18 kDa	pH 6.73
	Pm006749	Chr2	18826340	18828770	52.40 kDa	pH 6.78
	Pm007980	Chr2	30001256	30007002	63.35 kDa	pH 5.30
	Pm008056	Chr2	30560902	30563972	47.29 kDa	pH 4.75
	Pm008153	Chr2	31299853	31302086	58.25 kDa	pH 4.56
	Pm008241	Chr2	31960138	31961761	38.85 kDa	pH 7.27
	Pm008380	Chr2	32750821	32753451	42.42 kDa	pH 7.35
	Pm008435	Chr2	33108910	33111018	44.05 kDa	pH 5.73
	Pm009342	Chr2	40266170	40269080	34.20 kDa	pH 9.80
	Pm009538	Chr2	41618230	41623673	38.08 kDa	pH 7.61
	Pm010575	Chr3	5315393	5323658	163.41 kDa	pH 5.35
	Pm011244	Chr3	9829498	9830472	35.21 kDa	pH 4.63
	Pm011245	Chr3	9833778	9834785	36.39 kDa	pH 6.77
	Pm011382	Chr3	10706750	10709229	31.13 kDa	pH 6.05
	Pm011463	Chr3	11374307	11375134	30.47 kDa	pH 4.89
	Pm011465	Chr3	11376672	11377190	19.31 kDa	pH 9.98
	Pm011468	Chr3	11395863	11396879	37.03 kDa	pH 6.50
	Pm012858	Chr4	117134	123338	104.63 kDa	pH 6.09
	Pm012910	Chr4	399746	402268	44.12 kDa	pH 4.54
	Pm013111	Chr4	1769442	1769960	19.27 kDa	pH 6.43
	Pm013306	Chr4	3147048	3149280	58.70 kDa	pH 4.49
	Pm013813	Chr4	6922584	6931692	44.48 kDa	pH 6.29
	Pm013814	Chr4	6922584	6923309	9.96 kDa	pH 8.66
	Pm014686	Chr4	14862916	14864028	40.57 kDa	pH 6.74
	Pm015372	Chr4	19048161	19050757	52.15 kDa	pH 5.84
	Pm018623	Chr5	19585812	19588020	42.88 kDa	pH 8.34
	Pm018656	Chr5	19856998	19858604	45.67 kDa	pH 5.52
	Pm018946	Chr5	21383120	21384870	40.36 kDa	pH 7.26
	Pm019422	Chr5	23811324	23812937	50.15 kDa	pH 6.47
	Pm019722	Chr5	25359085	25362147	42.56 kDa	pH 5.74
	Pm019734	Chr5	25427928	25429674	42.12 kDa	pH 8.66
	Pm019771	Chr5	25662095	25665031	44.59 kDa	pH 6.32
	Pm020254	Chr6	2040332	2051486	110.47 kDa	pH 5.64
	Pm020672	Chr6	4331951	4334038	41.85 kDa	pH 5.46
	Pm020890	Chr6	5579409	5582866	43.54 kDa	pH 8.76
	Pm021260	Chr6	7641618	7643846	42.32 kDa	pH 8.47
	Pm022321	Chr6	16175513	16178576	25.92 kDa	pH 6.68
	Pm022723	Chr6	20171864	20177159	35.09 kDa	pH 4.44
	Pm023280	Chr7	3805627	3811766	90.83 kDa	pH 5.27
	Pm023836	Chr7	8623909	8624550	20.26 kDa	pH 8.04
	Pm024050	Chr7	10132645	10133631	35.45 kDa	pH 4.74
	Pm025136	Chr7	16165960	16171468	57.62 kDa	pH 8.10
	Pm025667	Chr8	3933152	3941531	72.25 kDa	pH 5.60
	Pm025953	Chr8	6680214	6682908	43.13 kDa	pH 7.67
	Pm026590	Chr8	10705872	10708199	38.71 kDa	pH 5.16
	Pm026786	Chr8	11801598	11803851	41.61 kDa	pH 5.30
	Pm026892	Chr8	12330589	12333056	43.32 kDa	pH 9.04
	Pm027014	Chr8	13008957	13010727	51.54 kDa	pH 6.03
	Pm027319	Chr8	14630582	14631853	25.71 kDa	pH 4.60
	Pm027352	Chr8	14793625	14799619	119.79 kDa	pH 4.78
	Pm027666	Chr8	16420863	16422388	22.04 kDa	pH 6.36
	Pm029100	scaffold205	1404922	1407223	35.51 kDa	pH 8.33
	Pm029289	scaffold22	77837	80028	54.73 kDa	pH 4.97
	Pm030370	scaffold54	338155	342975	47.80 kDa	pH 7.32
Prunus persica	Prupe.1G000400.1	Chr1	71369	79957	32.77 kDa	pH 8.63
	Prupe.1G041200.1	Chr1	2950827	2953529	30.72 kDa	pH 9.92
	Prupe.1G110800.1	Chr1	8854460	8857063	44.14 kDa	pH 5.91
	Prupe.1G115800.1	Chr1	9144423	9148398	42.50 kDa	pH 7.78
	Prupe.1G129800.1	Chr1	10107644	10109859	41.04 kDa	pH 7.94
	Prupe.1G137500.1	Chr1	10763941	10766203	57.43 kDa	pH 4.59
	Prupe.1G147500.1	Chr1	11579749	11584785	46.30 kDa	pH 4.87
	Prupe.1G154400.1	Chr1	12169106	12175072	64.18 kDa	pH 5.58
	Prupe.1G177400.1	Chr1	15141339	15146940	44.48 kDa	pH 6.51
	Prupe.1G246400.1	Chr1	25957401	25960514	55.96 kDa	pH 7.23
	Prupe.1G315600.1	Chr1	30475268	30479235	45.99 kDa	pH 8.06
	Prupe.1G382000.1	Chr1	34379837	34383181	54.08 kDa	pH 6.88
	Prupe.1G394800.1	Chr1	35077071	35082469	40.05 kDa	pH 4.83
	Prupe.1G398600.1	Chr1	35268301	35273046	31.52 kDa	pH 4.82
	Prupe.1G408100.1	Chr1	35752329	35756244	61.11 kDa	pH 4.33
	Prupe.1G414800.1	Chr1	36085540	36087576	26.85 kDa	pH 4.91
	Prupe.1G437600.1	Chr1	37277864	37282598	46.75 kDa	pH 5.39
	Prupe.1G471100.1	Chr1	39207651	39210791	41.22 kDa	pH 5.64
	Prupe.1G517700.1	Chr1	42554799	42558579	31.60 kDa	pH 8.92
	Prupe.1G557900.1	Chr1	45544608	45552908	59.87 kDa	pH 4.55
	Prupe.2G221800.1	Chr2	24966669	24970342	43.27 kDa	pH 8.09
	Prupe.2G239700.1	Chr2	25987477	25989664	45.87 kDa	pH 5.23
	Prupe.2G252200.1	Chr2	26622888	26625180	40.32 kDa	pH 6.65
	Prupe.2G285600.1	Chr2	28229087	28231534	50.47 kDa	pH 6.79
	Prupe.2G308600.1	Chr2	29266968	29271116	38.65 kDa	pH 6.36
	Prupe.2G312300.1	Chr2	29484497	29486645	42.69 kDa	pH 7.80
	Prupe.2G313700.1	Chr2	29545356	29549075	42.60 kDa	pH 5.74
	Prupe.3G000700.1	Chr3	80211	86588	100.57 kDa	pH 6.25
	Prupe.3G006100.1	Chr3	366566	369707	44.06 kDa	pH 4.61
	Prupe.3G044900.1	Chr3	3230668	3234184	59.50 kDa	pH 4.68
	Prupe.3G100400.1	Chr3	7694700	7696797	8.95 kDa	pH 8.05
	Prupe.3G100500.1	Chr3	7706230	7713522	39.76 kDa	pH 5.18
	Prupe.3G235000.1	Chr3	23036222	23039311	52.11 kDa	pH 5.69
	Prupe.4G095900.1	Chr4	4826029	4827164	24.68 kDa	pH 4.45
	Prupe.4G157000.1	Chr4	8987903	8989335	36.12 kDa	pH 6.25
	Prupe.4G166700.1	Chr4	9679944	9680980	37.30 kDa	pH 7.98
	Prupe.4G166900.1	Chr4	9693768	9695191	32.69 kDa	pH 10.04
	Prupe.4G167000.1	Chr4	9695857	9696699	31.08 kDa	pH 4.90
	Prupe.4G177100.1	Chr4	10505281	10508243	31.14 kDa	pH 6.15
	Prupe.5G040800.1	Chr5	4489088	4492139	13.98 kDa	pH 6.23
	Prupe.5G040900.1	Chr5	4493763	4496345	71.89 kDa	pH 5.03
	Prupe.5G049700.1	Chr5	5259348	5260442	39.85 kDa	pH 7.76
	Prupe.5G118100.1	Chr5	11939642	11940628	35.44 kDa	pH 4.84
	Prupe.5G226800.1	Chr5	17470767	17474751	38.80 kDa	pH 7.90
	Prupe.6G037100.1	Chr6	2802801	2806966	56.98 kDa	pH 4.99
	Prupe.6G049100.1	Chr6	3496521	3499390	32.96 kDa	pH 5.17
	Prupe.6G054500.1	Chr6	3822221	3824721	40.08 kDa	pH 6.18
	Prupe.6G068800.1	Chr6	4712425	4714743	43.66 kDa	pH 6.32
	Prupe.6G078500.1	Chr6	5334414	5337964	81.36 kDa	pH 5.54
	Prupe.6G224900.1	Chr6	22937871	22941130	41.97 kDa	pH 6.40
	Prupe.6G245000.1	Chr6	24236224	24240454	41.20 kDa	pH 8.81
	Prupe.6G254600.1	Chr6	24774666	24777688	77.47 kDa	pH 5.58
	Prupe.6G285600.1	Chr6	26488551	26491313	54.58 kDa	pH 5.12
	Prupe.6G316800.1	Chr6	28185558	28188870	46.01 kDa	pH 7.63
	Prupe.6G317600.1	Chr6	28218849	28222269	41.29 kDa	pH 7.20
	Prupe.6G362100.1	Chr6	30491519	30496140	55.84 kDa	pH 4.54
	Prupe.7G035700.1	Chr7	6589232	6598375	72.32 kDa	pH 5.82
	Prupe.7G060000.1	Chr7	9899902	9901514	13.82 kDa	pH 5.99
	Prupe.7G077100.1	Chr7	11365475	11369107	43.07 kDa	pH 7.67
	Prupe.7G151100.1	Chr7	16223735	16227399	46.68 kDa	pH 6.50
	Prupe.7G174300.1	Chr7	17416078	17420124	43.74 kDa	pH 8.83
	Prupe.7G184000.1	Chr7	17845383	17848768	41.53 kDa	pH 5.18
	Prupe.7G204800.1	Chr7	18946559	18948347	51.53 kDa	pH 5.66
	Prupe.7G220600.1	Chr7	19753111	19756286	42.86 kDa	pH 4.71
	Prupe.7G224500.1	Chr7	19943940	19951328	119.44 kDa	pH 4.76
	Prupe.7G255800.1	Chr7	21442199	21445867	43.06 kDa	pH 4.81
	Prupe.8G013300.1	Chr8	1104553	1111350	34.39 kDa	pH 7.42
	Prupe.8G060100.1	Chr8	8473585	8479610	30.82 kDa	pH 8.05
	Prupe.8G139700.1	Chr8	15834507	15837352	42.27 kDa	pH 8.38
	Prupe.8G168000.1	Chr8	17355659	17360530	44.05 kDa	pH 8.57
	Prupe.8G173900.1	Chr8	17675049	17676209	16.84 kDa	pH 8.48
	Prupe.8G174200.1	Chr8	17720935	17721786	26.01 kDa	pH 8.81
	Prupe.8G180100.1	Chr8	18079680	18082966	41.79 kDa	pH 5.31
	Prupe.8G235000.1	Chr8	20819850	20830012	119.50 kDa	pH 6.03
Rubus occidentalis	Ro06_G22983	Chr6	8853324	8864439	40.93 kDa	pH 5.17
	Ro06_G20143	Chr6	13625445	13636872	33.47 kDa	pH 6.16
	Ro06_G18970	Chr6	15469975	15474136	63.47 kDa	pH 4.45
	Ro06_G05564	Chr6	22382475	22386070	52.16 kDa	pH 5.18
	Ro06_G09231	Chr6	24565408	24569541	57.26 kDa	pH 4.85
	Ro06_G28867	Chr6	27816960	27818973	43.72 kDa	pH 5.65
	Ro06_G23830	Chr6	27857504	27861513	50.96 kDa	pH 7.83
	Ro06_G05660	Chr6	29662857	29664897	50.87 kDa	pH 4.80
	Ro06_G06125	Chr6	31467745	31470693	76.09 kDa	pH 5.97
	Ro06_G11553	Chr6	32202060	32205052	42.61 kDa	pH 9.70
	Ro06_G07554	Chr6	36961533	36961830	9.68 kDa	pH 5.05
	Ro06_G13068	Chr6	40985962	40988824	56.26 kDa	pH 7.51
	Ro06_G13066	Chr6	40994267	40997921	43.07 kDa	pH 7.13
	Ro06_G18932	Chr6	41324611	41327301	91.12 kDa	pH 4.83
	Ro01_G10495	Chr1	2642214	2649541	116.13 kDa	pH 4.67
	Ro01_G00806	Chr1	2806863	2810227	41.49 kDa	pH 4.74
	Ro01_G02939	Chr1	3657773	3663871	51.54 kDa	pH 5.16
	Ro01_G01302	Chr1	4694357	4697077	41.65 kDa	pH 5.43
	Ro01_G01233	Chr1	5083359	5087790	43.55 kDa	pH 8.34
	Ro01_G00999	Chr1	6403548	6407509	46.96 kDa	pH 7.57
	Ro01_G04190	Chr1	8427086	8430965	48.80 kDa	pH 9.38
	Ro01_G15745	Chr1	13425941	13430448	38.47 kDa	pH 4.74
	Ro01_G11222	Chr1	21799228	21801133	21.67 kDa	pH 4.95
	Ro01_G11224	Chr1	21772833	21779237	98.22 kDa	pH 5.33
	Ro05_G03554	Chr5	986051	990040	37.65 kDa	pH 7.61
	Ro05_G22552	Chr5	6629302	6630339	37.13 kDa	pH 4.84
	Ro05_G07399	Chr5	12206452	12212768	91.38 kDa	pH 5.77
	Ro05_G20598	Chr5	16613989	16617152	41.43 kDa	pH 5.42
	Ro05_G25663	Chr5	32885930	32895856	78.52 kDa	pH 4.85
	Ro05_G09360	Chr5	39214292	39217885	30.74 kDa	pH 7.29
	Ro03_G12103	Chr3	2796525	2797765	27.31 kDa	pH 9.84
	Ro03_G12107	Chr3	2811175	2816529	57.84 kDa	pH 4.77
	Ro03_G10675	Chr3	3818240	3821097	39.97 kDa	pH 5.41
	Ro03_G06289	Chr3	4410685	4412711	41.48 kDa	pH 7.63
	Ro03_G25917	Chr3	5433664	5436013	43.38 kDa	pH 6.42
	Ro03_G31974	Chr3	6336894	6340399	74.52 kDa	pH 5.36
	Ro03_G26303	Chr3	13840481	13841269	28.43 kDa	pH 9.99
	Ro03_G11129	Chr3	26184719	26186962	45.98 kDa	pH 7.65
	Ro03_G21168	Chr3	31476528	31479622	35.68 kDa	pH 6.59
	Ro03_G17181	Chr3	37664107	37665761	33.41 kDa	pH 6.60
	Ro03_G15801	Chr3	37516623	37517641	31.75 kDa	pH 4.70
	Ro03_G16169	Chr3	38254178	38255182	37.01 kDa	pH 5.68
	Ro07_G12006	Chr7	34001124	34005412	42.57 kDa	pH 9.08
	Ro07_G16078	Chr7	34718437	34718866	8.72 kDa	pH 4.23
	Ro07_G07769	Chr7	35479774	35481842	36.12 kDa	pH 6.60
	Ro07_G04791	Chr7	36429485	36431721	41.02 kDa	pH 7.97
	Ro07_G06823	Chr7	38578234	38582804	42.73 kDa	pH 5.48
	Ro07_G06864	Chr7	40180162	40182657	44.58 kDa	pH 7.47
	Ro07_G06878	Chr7	40307959	40310710	29.65 kDa	pH 5.36
	Ro02_G02514	Chr2	28987	33775	31.43 kDa	pH 4.82
	Ro02_G34802	Chr2	135080	142406	56.44 kDa	pH 7.16
	Ro02_G02395	Chr2	634160	637557	53.91 kDa	pH 6.37
	Ro02_G00621	Chr2	3304601	3309341	46.87 kDa	pH 4.92
	Ro02_G04450	Chr2	4378780	4380288	36.92 kDa	pH 4.92
	Ro02_G04514	Chr2	4687188	4691374	60.07 kDa	pH 4.36
	Ro02_G01663	Chr2	5600917	5604223	42.27 kDa	pH 5.47
	Ro02_G04034	Chr2	9081478	9093801	122.50 kDa	pH 6.57
	Ro02_G19686	Chr2	11609724	11611700	72.96 kDa	pH 5.87
	Ro02_G15098	Chr2	13160997	13164275	41.83 kDa	pH 4.90
	Ro02_G26294	Chr2	14483097	14487923	43.83 kDa	pH 8.78
	Ro02_G25656	Chr2	38102785	38105500	47.76 kDa	pH 9.18
	Ro02_G08785	Chr2	40230199	40245291	111.00 kDa	pH 6.99
	Ro04_G12550	Chr4	625032	626144	27.55 kDa	pH 6.67
	Ro04_G24691	Chr4	5507292	5510489	64.54 kDa	pH 6.52
	Ro04_G02720	Chr4	4950247	4953656	56.34 kDa	pH 7.78
	Ro04_G24228	Chr4	8339378	8341399	43.12 kDa	pH 5.28
	Ro04_G19933	Chr4	8676865	8680463	42.17 kDa	pH 7.19
	Ro04_G36388	Chr4	9317317	9328278	110.70 kDa	pH 6.41
	Ro04_G06437	Chr4	9972035	9976268	56.29 kDa	pH 4.69
	Ro04_G36427	Chr4	10889136	10893534	45.22 kDa	pH 4.88
	Ro04_G17669	Chr4	11577988	11584272	62.75 kDa	pH 5.53
	Ro04_G13328	Chr4	16105786	16112037	51.89 kDa	pH 6.25
	Ro04_G12766	Chr4	24970299	24974578	32.44 kDa	pH 10.24
Prunus avium	Pav_sc0000551.1_g030.1.mk	Chr1	88174	93563	32.78 kDa	pH 8.90
	Pav_sc0000998.1_g660.1.mk	Chr1	2253114	2253407	11.10 kDa	pH 5.87
	Pav_sc0000119.1_g610.1.mk	Chr1	2989807	2991933	27.94 kDa	pH 9.07
	Pav_sc0000028.1_g650.1.mk	Chr1	7026208	7028886	44.25 kDa	pH 5.43
	Pav_sc0000028.1_g070.1.mk	Chr1	7336757	7341363	39.67 kDa	pH 9.22
	Pav_sc0006257.1_g050.1.mk	Chr1	8353073	8356769	57.50 kDa	pH 4.60
	Pav_sc0000184.1_g020.1.mk	Chr1	9437236	9441640	46.29 kDa	pH 4.82
	Pav_sc0001878.1_g180.1.mk	Chr1	9986580	9992710	61.82 kDa	pH 5.41
	Pav_sc0002835.1_g090.1.mk	Chr1	19902469	19905202	56.16 kDa	pH 6.84
	Pav_sc0001051.1_g420.1.mk	Chr1	24771435	24776991	49.39 kDa	pH 6.60
	Pav_sc0000890.1_g280.1.mk	Chr1	29734783	29739794	40.42 kDa	pH 4.83
	Pav_sc0000131.1_g860.1.mk	Chr1	29982005	29986224	30.82 kDa	pH 4.82
	Pav_sc0000069.1_g410.1.mk	Chr1	30623043	30626569	60.22 kDa	pH 4.31
	Pav_sc0004290.1_g150.1.mk	Chr1	30952941	30954824	38.29 kDa	pH 5.03
	Pav_sc0000852.1_g1120.1.mk	Chr1	32345365	32357275	70.70 kDa	pH 5.50
	Pav_sc0003618.1_g020.1.mk	Chr1	34437729	34440735	41.30 kDa	pH 5.46
	Pav_sc0000691.1_g630.1.mk	Chr1	37371467	37375944	30.82 kDa	pH 8.79
	Pav_sc0001323.1_g680.1.mk	Chr1	40883406	40891309	57.92 kDa	pH 4.61
	Pav_sc0000174.1_g1310.1.mk	Chr2	9079399	9086776	110.93 kDa	pH 6.22
	Pav_sc0000491.1_g520.1.mk	Chr2	10279158	10282276	44.05 kDa	pH 4.58
	Pav_sc0000491.1_g1340.1.mk	Chr2	10659096	10666704	100.68 kDa	pH 6.18
	Pav_sc0001673.1_g100.1.mk	Chr2	14312859	14317560	47.41 kDa	pH 6.27
	Pav_sc0000675.1_g780.1.mk	Chr2	14712775	14712978	7.71 kDa	pH 4.46
	Pav_sc0000789.1_g350.1.mk	Chr2	19287913	19291637	34.11 kDa	pH 8.36
	Pav_sc0000554.1_g390.1.mk	Chr2	20402035	20404226	46.22 kDa	pH 5.88
	Pav_sc0000143.1_g360.1.mk	Chr2	21080273	21095751	193.14 kDa	pH 5.18
	Pav_sc0001405.1_g160.1.mk	Chr2	22968965	22970713	49.87 kDa	pH 6.37
	Pav_sc0001335.1_g460.1.mk	Chr2	24069444	24073513	42.99 kDa	pH 5.62
	Pav_sc0001335.1_g050.1.mk	Chr2	24303699	24305921	43.31 kDa	pH 7.00
	Pav_sc0000138.1_g1130.1.mk	Chr2	24395921	24399441	47.28 kDa	pH 5.91
	Pav_sc0001105.1_g150.1.mk	Chr3	1723525	1726008	17.37 kDa	pH 5.19
	Pav_sc0000689.1_g440.1.mk	Chr3	2415943	2419538	61.22 kDa	pH 4.70
	Pav_sc0000981.1_g490.1.mk	Chr3	7429769	7434923	27.34 kDa	pH 6.87
	Pav_sc0000981.1_g500.1.mk	Chr3	7435826	7436371	7.51 kDa	pH 4.36
	Pav_sc0001869.1_g440.1.mk	Chr3	10252637	10253237	19.96 kDa	pH 8.35
	Pav_sc0002360.1_g140.1.mk	Chr3	17457046	17462193	52.17 kDa	pH 5.87
	Pav_sc0000729.1_g320.1.mk	Chr4	6591448	6605855	207.46 kDa	pH 5.86
	Pav_sc0000352.1_g030.1.mk	Chr4	11768414	11771620	48.97 kDa	pH 4.66
	Pav_sc0000617.1_g050.1.mk	Chr4	12591958	12593302	27.35 kDa	pH 7.50
	Pav_sc0001163.1_g030.1.mk	Chr4	12642708	12643550	31.18 kDa	pH 4.92
	Pav_sc0000975.1_g200.1.mk	Chr4	13386372	13389094	31.17 kDa	pH 6.27
	Pav_sc0001461.1_g040.1.br	Chr5	516313	516786	12.54 kDa	pH 6.77
	Pav_sc0001554.1_g120.1.mk	Chr5	4509656	4516531	85.92 kDa	pH 5.46
	Pav_sc0000540.1_g270.1.mk	Chr5	5297633	5298675	27.19 kDa	pH 6.24
	Pav_sc0000754.1_g700.1.mk	Chr5	9555384	9555884	17.84 kDa	pH 5.78
	Pav_sc0000103.1_g160.1.mk	Chr5	16002634	16008035	61.78 kDa	pH 8.52
	Pav_sc0000638.1_g720.1.mk	Chr6	351555	372711	243.64 kDa	pH 4.98
	Pav_sc0000375.1_g690.1.mk	Chr6	1496630	1499475	33.68 kDa	pH 4.74
	Pav_sc0000206.1_g130.1.mk	Chr6	2237723	2241913	57.01 kDa	pH 5.06
	Pav_sc0002858.1_g200.1.mk	Chr6	4391792	4394239	43.72 kDa	pH 7.08
	Pav_sc0001801.1_g530.1.mk	Chr6	9683907	9684338	16.20 kDa	pH 8.28
	Pav_sc0000349.1_g190.1.mk	Chr6	15723429	15726596	33.15 kDa	pH 5.92
	Pav_sc0001339.1_g200.1.mk	Chr6	17153866	17156256	23.70 kDa	pH 9.64
	Pav_sc0001341.1_g490.1.mk	Chr6	19673543	19676336	52.54 kDa	pH 4.77
	Pav_sc0000907.1_g750.1.mk	Chr6	21767286	21770582	45.77 kDa	pH 7.63
	Pav_sc0000907.1_g820.1.mk	Chr6	21791322	21806521	175.56 kDa	pH 7.11
	Pav_sc0000744.1_g510.1.mk	Chr6	24285339	24289605	56.31 kDa	pH 4.46
	Pav_sc0000006.1_g100.1.br	Chr7	3304314	3307440	18.01 kDa	pH 4.52
	Pav_sc0000006.1_g180.1.br	Chr7	3349638	3354627	48.67 kDa	pH 8.46
	Pav_sc0000006.1_g200.1.br	Chr7	3359871	3361430	12.65 kDa	pH 4.37
	Pav_sc0000006.1_g320.1.mk	Chr7	3396462	3403877	66.92 kDa	pH 6.02
	Pav_sc0001974.1_g030.1.mk	Chr7	6429833	6433725	32.70 kDa	pH 8.48
	Pav_sc0001175.1_g240.1.mk	Chr7	13104133	13107905	46.86 kDa	pH 7.33
	Pav_sc0000813.1_g040.1.mk	Chr7	14379674	14383896	67.03 kDa	pH 6.83
	Pav_sc0000113.1_g260.1.mk	Chr7	15000234	15003559	41.61 kDa	pH 5.18
	Pav_sc0000129.1_g370.1.mk	Chr7	16181931	16185283	51.56 kDa	pH 6.03
	Pav_sc0000212.1_g830.1.mk	Chr7	16993969	16998005	59.27 kDa	pH 5.37
	Pav_sc0000212.1_g470.1.mk	Chr7	17174064	17181489	119.47 kDa	pH 4.76
	Pav_sc0000311.1_g290.1.mk	Chr7	18960333	18975884	124.04 kDa	pH 8.14
	Pav_sc0000765.1_g030.1.mk	Chr8	1443995	1450066	35.38 kDa	pH 4.32
	Pav_sc0000334.1_g380.1.mk	Chr8	7093135	7098333	30.88 kDa	pH 7.71
	Pav_sc0000373.1_g690.1.mk	Chr8	14222882	14227710	26.71 kDa	pH 8.88
	Pav_sc0000412.1_g310.1.mk	Chr8	15379382	15383120	38.08 kDa	pH 5.02
	Pav_sc0000983.1_g530.1.mk	Chr8	18833361	18842309	121.32 kDa	pH 6.17
	Pav_sc0002668.1_g160.1.mk	Chr0	54343576	54346041	71.16 kDa	pH 5.59
	Pav_sc0003850.1_g010.1.br	Chr0	69972815	69973946	15.70 kDa	pH 7.71
	Pav_co4008691.1_g010.1.br	Chr0	149007799	149008943	13.60 kDa	pH 4.94
	Pav_co4075743.1_g010.1.mk	Chr0	171452158	171453306	15.90 kDa	pH 5.59

## Sheet: Table_S2
S2 Collibearity relationship among PP2C genes in the same species.
Species name	Synteny Gene 1	Chromosome	Start (bp)	End (bp)	Synteny Gene 2	Chromosome	Start (bp)	End (bp)
Pyrus bretschneideri	Pbr008628.1	Chr17	6293669	6296407	Pbr001707.1	Chr9	2167825	2171229
	Pbr013560.1	Chr1	9914019	9916801	Pbr002605.3	scaffold1104.0	14251	17355
	Pbr009416.1	Chr1	6223414	6225036	Pbr003841.1	Chr3	26395892	26397405
	Pbr018965.1	Chr11	27550250	27551766	Pbr003841.1	Chr3	26395892	26397405
	Pbr000880.1	Chr15	40294605	40301932	Pbr004281.1	Chr8	5918412	5924776
	Pbr019599.1	Chr15	8273643	8277518	Pbr008715.1	Chr15	8308661	8312393
	Pbr019623.1	Chr15	8082102	8085976	Pbr008715.1	Chr15	8308661	8312393
	Pbr013612.1	Chr1	9499070	9502038	Pbr010791.1	Chr13	148093	151116
	Pbr031540.1	Chr11	12848012	12851483	Pbr010791.1	Chr13	148093	151116
	Pbr009538.1	Chr1	7105179	7107133	Pbr010918.1	Chr7	11485948	11487949
	Pbr009416.1	Chr1	6223414	6225036	Pbr011405.1	Chr17	21091072	21093073
	Pbr037332.1	Chr15	17559004	17561129	Pbr011754.1	Chr2	17197543	17200303
	Pbr009538.1	Chr1	7105179	7107133	Pbr013022.1	Chr3	23157690	23159784
	Pbr042867.1	Chr11	26475911	26477974	Pbr013022.1	Chr3	23157690	23159784
	Pbr028792.1	Chr13	1840077	1843505	Pbr013336.1	Chr3	20846735	20850224
	Pbr019878.1	Chr15	6270769	6272939	Pbr015257.1	Chr9	7829375	7832873
	Pbr025010.1	Chr8	14605450	14607580	Pbr015257.1	Chr9	7829375	7832873
	Pbr026157.1	Chr14	6551756	6555673	Pbr015257.1	Chr9	7829375	7832873
	Pbr041497.1	Chr2	18358353	18360378	Pbr015257.1	Chr9	7829375	7832873
	Pbr038288.1	Chr11	5039170	5041242	Pbr017398.1	Chr15	26110435	26112646
	Pbr009416.1	Chr1	6223414	6225036	Pbr018965.1	Chr11	27550250	27551766
	Pbr035826.1	Chr12	16606050	16608901	Pbr019251.1	Chr2	3827905	3831574
	Pbr019623.1	Chr15	8082102	8085976	Pbr019599.1	Chr15	8273643	8277518
	Pbr013576.1	Chr1	9754115	9757932	Pbr022745.1	scaffold346.0.1	139061	141715
	Pbr020926.1	Chr6	20488184	20494722	Pbr023081.1	scaffold352.0	259347	265683
	Pbr017324.1	Chr11	24542164	24545462	Pbr023109.1	Chr3	18083638	18087296
	Pbr032133.1	Chr10	13585317	13588314	Pbr023971.1	Chr5	15217343	15219390
	Pbr033283.1	Chr5	14330729	14332694	Pbr023971.1	Chr5	15217343	15219390
	Pbr033282.1	Chr5	14318729	14319109	Pbr023972.1	Chr5	15240182	15254500
	Pbr019878.1	Chr15	6270769	6272939	Pbr025010.1	Chr8	14605450	14607580
	Pbr041497.1	Chr2	18358353	18360378	Pbr025010.1	Chr8	14605450	14607580
	Pbr015027.1	Chr13	8809752	8812646	Pbr026769.1	Chr17	7792836	7796583
	Pbr035196.1	Chr2	12618702	12622222	Pbr026864.1	scaffold435.0.1	68337	71167
	Pbr031635.1	Chr10	18053398	18057988	Pbr027388.1	Chr5	13196625	13200187
	Pbr003597.1	Chr13	11226543	11231195	Pbr029099.1	Chr16	1313019	1317477
	Pbr008272.1	Chr12	9573133	9574727	Pbr029344.1	scaffold491.0	243198	245794
	Pbr032271.1	Chr7	10146314	10148978	Pbr029344.1	scaffold491.0	243198	245794
	Pbr014762.1	Chr13	11620609	11623638	Pbr031084.2	Chr16	17544249	17547152
	Pbr031417.1	scaffold556.0	17313	20091	Pbr031449.1	scaffold556.0	289910	292688
	Pbr013560.1	Chr1	9914019	9916801	Pbr031540.1	Chr11	12848012	12851483
	Pbr013612.1	Chr1	9499070	9502038	Pbr031540.1	Chr11	12848012	12851483
	Pbr015257.1	Chr9	7829375	7832873	Pbr032029.1	scaffold570.0	240795	243378
	Pbr019878.1	Chr15	6270769	6272939	Pbr032029.1	scaffold570.0	240795	243378
	Pbr025010.1	Chr8	14605450	14607580	Pbr032029.1	scaffold570.0	240795	243378
	Pbr026157.1	Chr14	6551756	6555673	Pbr032029.1	scaffold570.0	240795	243378
	Pbr041497.1	Chr2	18358353	18360378	Pbr032029.1	scaffold570.0	240795	243378
	Pbr008272.1	Chr12	9573133	9574727	Pbr032271.1	Chr7	10146314	10148978
	Pbr020818.1	Chr15	41991110	41994341	Pbr032867.1	Chr3	25519057	25521795
	Pbr020683.1	Chr13	9878378	9885508	Pbr033165.1	Chr16	11138208	11140604
	Pbr033182.1	Chr16	10896903	10899304	Pbr033165.1	Chr16	11138208	11140604
	Pbr032133.1	Chr10	13585317	13588314	Pbr033282.1	Chr5	14318729	14319109
	Pbr019958.2	Chr15	5723303	5727099	Pbr036465.1	Chr8	16580672	16585852
	Pbr019984.2	Chr15	5578144	5581679	Pbr036501.1	Chr8	16317492	16321254
	Pbr036521.1	Chr8	16166153	16169915	Pbr036501.1	Chr8	16317492	16321254
	Pbr019984.2	Chr15	5578144	5581679	Pbr036521.1	Chr8	16166153	16169915
	Pbr002605.3	scaffold1104.0	14251	17355	Pbr038043.1	scaffold791.0	177947	181328
	Pbr013560.1	Chr1	9914019	9916801	Pbr038043.1	scaffold791.0	177947	181328
	Pbr034794.1	Chr13	14312933	14315184	Pbr038130.1	Chr2	17937469	17939746
	Pbr019878.1	Chr15	6270769	6272939	Pbr041497.1	Chr2	18358353	18360378
Fragaria vesca	FvH4_1g17120.1	Chr1	9900154	9903326	FvH4_2g04560.1	Chr2	3509144	3511899
	FvH4_1g11150.1	Chr1	6081747	6085690	FvH4_2g15570.1	Chr2	13686105	13691033
	FvH4_1g10220.1	Chr1	5574372	5577317	FvH4_2g16790.1	Chr2	14619755	14623040
	FvH4_1g08010.1	Chr1	4237789	4240766	FvH4_2g31450.1	Chr2	24093662	24098039
	FvH4_1g13720.1	Chr1	7563585	7567340	FvH4_2g40080.1	Chr2	28639482	28642563
	FvH4_1g26700.1	Chr1	18543438	18546533	FvH4_4g20910.1	Chr4	24023489	24025864
	FvH4_1g10220.1	Chr1	5574372	5577317	FvH4_5g25660.1	Chr5	17173063	17176299
	FvH4_2g16790.1	Chr2	14619755	14623040	FvH4_5g25660.1	Chr5	17173063	17176299
	FvH4_3g35990.1	Chr3	30876429	30879809	FvH4_6g13730.1	Chr6	8372747	8375721
	FvH4_2g41190.1	Chr2	29182988	29189162	FvH4_6g28470.1	Chr6	21934484	21941868
	FvH4_1g08010.1	Chr1	4237789	4240766	FvH4_6g34170.1	Chr6	26973894	26977577
	FvH4_2g31450.1	Chr2	24093662	24098039	FvH4_6g34170.1	Chr6	26973894	26977577
	FvH4_6g14920.1	Chr6	9247137	9249813	FvH4_7g20640.1	Chr7	16730146	16734264
	FvH4_3g37010.1	Chr3	31753523	31755735	FvH4_7g23060.1	Chr7	18074262	18076605
	FvH4_3g38990.1	Chr3	33233292	33235593	FvH4_7g24650.1	Chr7	19013981	19015830
	FvH4_5g04500.1	Chr5	2648820	2649872	FvH4_7g31810.1	Chr7	22953008	22955021
Malus domestica	MD01G1154600	Chr1	26277818	26280048	MD03G1065600	Chr3	5241671	5243796
	MD01G1139200	Chr1	24887200	24889165	MD03G1085400	Chr3	6898086	6900171
	MD01G1115100	Chr1	22924881	22928714	MD04G1111100	Chr4	19587324	19590054
	MD03G1094800	Chr3	8026966	8029732	MD04G1128600	Chr4	21460036	21460801
	MD02G1181600	Chr2	16340702	16344629	MD05G1095000	Chr5	20115887	20118407
	MD02G1124100	Chr2	10104504	10108178	MD05G1124200	Chr5	24645353	24650302
	MD01G1115100	Chr1	22924881	22928714	MD07G1183100	Chr7	26327739	26331701
	MD04G1111100	Chr4	19587324	19590054	MD07G1183100	Chr7	26327739	26331701
	MD01G1139200	Chr2	24887200	24889165	MD07G1203700	Chr7	28135803	28137761
	MD03G1085400	Chr3	6898086	6900171	MD07G1203700	Chr7	28135803	28137761
	MD01G1154600	Chr1	26277818	26280048	MD07G1223600	Chr7	30051284	30053225
	MD03G1065600	Chr3	5241671	5243796	MD07G1223600	Chr7	30051284	30053225
	MD01G1216600	Chr1	30944388	30948081	MD07G1286600	Chr7	30051284	30053225
	MD01G1223200	Chr1	31505550	31508753	MD07G1286600	Chr7	30051284	30053225
	MD01G1220800	Chr1	31286401	31291940	MD07G1291000	Chr7	35175364	35177760
	MD01G1223200	Chr1	31505550	31508753	MD07G1293900	Chr7	35508622	35512046
	MD02G1084600	Chr2	6661830	6664308	MD08G1066300	Chr8	5308240	5311649
	MD02G1084600	Chr2	6661830	6664308	MD09G1188000	Chr9	16417301	16421263
	MD08G1066300	Chr8	5308240	5311649	MD09G1188000	Chr9	16417301	16421263
	MD02G1181600	Chr2	16340702	16344629	MD10G1102000	Chr10	16632027	16634500
	MD05G1095000	Chr4	32111807	32115811	MD10G1102000	Chr10	16632027	16634500
	MD05G1124200	Chr5	24645353	24650302	MD10G1127000	Chr10	20708498	20713186
	MD05G1139000	Chr5	26956506	26957060	MD10G1141800	Chr10	22763922	22767122
	MD03G1045800	Chr3	3695047	3699150	MD11G1048100	Chr11	4184154	4187472
	MD03G1055500	Chr3	4428902	4430879	MD11G1056600	Chr11	4818189	4820907
	MD01G1154600	Chr1	26277818	26280048	MD11G1070500	Chr11	6027348	6029526
	MD03G1065600	Chr3	5241671	5243796	MD11G1070500	Chr11	6027348	6029526
	MD07G1223600	Chr7	30051284	30053225	MD11G1070500	Chr11	6027348	6029526
	MD01G1139200	Chr3	24887200	24889165	MD11G1093100	Chr11	7722006	7724115
	MD03G1085400	Chr3	6898086	6900171	MD11G1093100	Chr11	7722006	7724115
	MD07G1203700	Chr7	28135803	28137761	MD11G1093100	Chr11	7722006	7724115
	MD03G1094800	Chr3	8026966	8029732	MD11G1110000	Chr11	9719909	9723186
	MD04G1128600	Chr4	21460036	21460801	MD11G1110000	Chr11	9719909	9723186
	MD03G1230700	Chr3	31589707	31592642	MD11G1251900	Chr11	36427094	36429642
	MD01G1115100	Chr1	22924881	22928714	MD12G1129700	Chr12	20487222	20489765
	MD03G1142900	Chr3	15291159	15292304	MD12G1129700	Chr12	20487222	20489765
	MD04G1111100	Chr4	19587324	19590054	MD12G1129700	Chr12	20487222	20489765
	MD07G1183100	Chr7	26327739	26331701	MD12G1129700	Chr12	20487222	20489765
	MD03G1094800	Chr3	8026966	8029732	MD12G1141300	Chr12	21935759	21938278
	MD04G1128600	Chr4	21460036	21460801	MD12G1141300	Chr12	21935759	21938278
	MD04G1167100	Chr4	25742293	25744870	MD12G1180700	Chr12	26060199	26062971
	MD04G1196500	Chr4	28486255	28489718	MD12G1209500	Chr12	28850878	28854361
	MD04G1197100	Chr4	28527023	28530855	MD12G1210000	Chr12	28886576	28889763
	MD12G1057000	Chr12	6524989	6528345	MD14G1057600	Chr14	5949731	5953355
	MD08G1032700	Chr8	2323793	2327351	MD15G1029400	Chr15	1792884	1796211
	MD08G1055600	Chr8	4321611	4326929	MD15G1041900	Chr15	2928357	2933287
	MD08G1049700	Chr8	3879982	3885434	MD15G1044900	Chr15	3066785	3071564
	MD02G1084600	Chr2	6661830	6664308	MD15G1054500	Chr15	3714347	3717523
	MD08G1066300	Chr8	5308240	5311649	MD15G1054500	Chr15	3714347	3717523
	MD09G1188000	Chr9	16417301	16421263	MD15G1054500	Chr15	3714347	3717523
	MD08G1102700	Chr8	8716912	8722210	MD15G1084200	Chr15	5823427	5828633
	MD08G1140800	Chr8	13890575	13893507	MD15G1117700	Chr15	8388713	8399982
	MD02G1014300	Chr2	933360	936621	MD15G1160600	Chr15	12017518	12020146
	MD02G1058500	Chr2	4695795	4702267	MD15G1192800	Chr15	15204129	15211187
	MD02G1084600	Chr2	6661830	6664308	MD15G1212000	Chr15	17029685	17032017
	MD08G1066300	Chr8	5308240	5311649	MD15G1212000	Chr15	17029685	17032017
	MD09G1188000	Chr9	16417301	16421263	MD15G1212000	Chr15	17029685	17032017
	MD15G1054500	Chr15	3714347	3717523	MD15G1212000	Chr15	17029685	17032017
	MD02G1114200	Chr2	9300625	9303462	MD15G1229800	Chr15	18839991	18842710
	MD10G1141800	Chr10	22763922	22767122	MD15G1229800	Chr15	18839991	18842710
	MD02G1124100	Chr2	10104504	10108178	MD15G1238100	Chr15	19598977	19602480
	MD05G1124200	Chr5	24645353	24650302	MD15G1238100	Chr15	19598977	19602480
	MD02G1181600	Chr2	16340702	16344629	MD15G1292400	Chr15	27081593	27082765
	MD08G1183600	Chr8	22876089	22880992	MD15G1370300	Chr15	45001276	45005492
	MD08G1221000	Chr8	28367241	28372586	MD15G1411700	Chr15	51101262	51109390
	MD13G1147300	Chr13	11528602	11531131	MD16G1145700	Chr16	11389583	11392122
	MD13G1152100	Chr13	11911156	11914999	MD16G1152600	Chr16	12030002	12034015
	MD13G1169100	Chr13	13680441	13684487	MD16G1170400	Chr16	14174567	14178467
	MD13G1178700	Chr13	14885969	14889991	MD16G1179900	Chr16	15434772	15438766
	MD13G1186700	Chr13	15900819	15905762	MD16G1187600	Chr16	16255884	16260490
	MD13G1215600	Chr13	20448615	20450930	MD16G1220800	Chr16	22050844	22054971
	MD06G1031300	Chr5	26978222	26981332	MD16G1277400	Chr16	37530384	37536910
	MD09G1090600	Chr9	15369351	15369774	MD17G1079800	Chr17	6605733	6610391
	MD02G1084600	Chr2	6661830	6664308	MD17G1172400	Chr17	17780344	17784090
	MD09G1188000	Chr9	16417301	16421263	MD17G1172400	Chr17	17780344	17784090
	MD15G1212000	Chr15	17029685	17032017	MD17G1172400	Chr17	17780344	17784090
	MD08G1055600	Chr8	4321611	4326929	MD17G1224700	Chr17	17780344	17784090
	MD09G1226200	Chr9	27902892	27909338	MD17G1224700	Chr17	27310584	27325324
Pyrus communis	pycom15g14450	Chr15	9856643	9859469	pycom02g01310	Chr2	758509	761413
	pycom15g17250	Chr15	12165969	12169382	pycom02g04740	Chr2	3074862	3080813
	pycom15g05140	Chr15	3073679	3074089	pycom02g06760	Chr2	4697539	4699219
	pycom15g18840	Chr15	13361034	13362793	pycom02g06760	Chr2	4697539	4699219
	pycom17g17010	Chr17	14910261	14912677	pycom02g06760	Chr2	4697539	4699219
	pycom10g12160	Chr10	15736174	15738155	pycom02g08910	Chr2	6156478	6160258
	pycom15g20500	Chr15	14698731	14700923	pycom02g08910	Chr2	6156478	6160258
	pycom10g10880	Chr10	14385437	14388653	pycom02g09700	Chr2	6709032	6711328
	pycom15g21180	Chr15	15181466	15183175	pycom02g09700	Chr2	6709032	6711328
	pycom10g08770	Chr10	11549133	11551164	pycom02g14740	Chr2	11337437	11340968
	pycom15g25550	Chr15	20067788	20070669	pycom02g14740	Chr2	11337437	11340968
	pycom11g03920	Chr11	3068824	3070828	pycom03g03590	Chr3	2868775	2872320
	pycom01g17200	Chr1	16570279	16571893	pycom03g05260	Chr3	4076185	4078313
	pycom11g05910	Chr11	4530886	4532727	pycom03g05260	Chr3	4076185	4078313
	pycom01g15980	Chr1	15710782	15712369	pycom03g06750	Chr3	5279290	5280457
	pycom11g07870	Chr11	6004112	6005635	pycom03g06750	Chr3	5279290	5280457
	pycom11g09070	Chr11	7236761	7239482	pycom03g07750	Chr3	6152942	6155689
	pycom11g22340	Chr11	25338340	25340361	pycom03g17840	Chr3	18906989	18909300
	pycom01g14400	Chr1	14573760	14576343	pycom04g10370	Chr3	20971727	20979681
	pycom12g12590	Chr12	15050945	15052537	pycom04g10370	Chr3	20971727	20979681
	pycom03g07750	Chr3	6152942	6155689	pycom04g11690	Chr4	14536102	14538588
	pycom12g19680	Chr12	21425953	21428031	pycom04g17390	Chr4	19791186	19793240
	pycom12g19740	Chr12	21458683	21459986	pycom04g17430	Chr4	19830179	19831891
	pycom12g23920	Chr12	24356000	24358836	pycom04g21650	Chr4	22706947	22709132
	pycom02g14740	Chr2	11337437	11340968	pycom05g09390	Chr5	12554372	12556417
	pycom10g08770	Chr10	11549133	11551164	pycom05g09390	Chr5	12554372	12556417
	pycom15g25550	Chr15	20067788	20070669	pycom05g09390	Chr5	12554372	12556417
	pycom02g09700	Chr2	6709032	6711328	pycom05g11820	Chr5	15384646	15388229
	pycom10g10880	Chr10	14385437	14388653	pycom05g11820	Chr5	15384646	15388229
	pycom15g21180	Chr15	15181466	15183175	pycom05g11820	Chr5	15384646	15388229
	pycom10g12160	Chr10	15736174	15738155	pycom05g13440	Chr5	16993607	16995219
	pycom15g20500	Chr15	14698731	14700923	pycom05g13440	Chr5	16993607	16995219
	pycom15g20500	Chr15	14698731	14700923	pycom06g00590	Chr6	544847	548711
	pycom16g24670	Chr16	26254246	26259933	pycom06g02610	Chr6	3135277	3141577
	pycom01g14400	Chr1	14573760	14576343	pycom07g17570	Chr7	20094576	20097190
	pycom04g10370	Chr4	13118601	13120241	pycom07g17570	Chr7	20094576	20097190
	pycom12g12590	Chr12	15050945	15052537	pycom07g17570	Chr7	20094576	20097190
	pycom01g15980	Chr1	15710782	15712369	pycom07g19030	Chr7	21403289	21404896
	pycom03g06750	Chr3	5279290	5280457	pycom07g19030	Chr7	21403289	21404896
	pycom11g07870	Chr11	6004112	6005635	pycom07g19030	Chr7	21403289	21404896
	pycom01g17200	Chr1	16570279	16571893	pycom07g20220	Chr7	22390091	22391702
	pycom03g05260	Chr3	4076185	4078313	pycom07g20220	Chr7	22390091	22391702
	pycom11g05910	Chr11	4530886	4532727	pycom07g20220	Chr7	22390091	22391702
	pycom01g23030	Chr1	20464574	20468874	pycom07g26360	Chr7	26377181	26379888
	pycom01g23250	Chr1	20620770	20623550	pycom07g26670	Chr7	26639295	26642815
	pycom15g04170	Chr15	2517186	2518054	pycom08g04160	Chr8	3187567	3189107
	pycom02g06760	Chr2	4697539	4699219	pycom08g05500	Chr8	4215035	4217166
	pycom15g05140	Chr15	3073679	3074089	pycom08g05500	Chr8	4215035	4217166
	pycom15g18840	Chr15	13361034	13362793	pycom08g05500	Chr8	4215035	4217166
	pycom15g07940	Chr15	4928258	4929674	pycom08g08420	Chr8	6752340	6756214
	pycom15g10610	Chr15	7076185	7077974	pycom08g11880	Chr8	10170149	10172215
	pycom15g33130	Chr15	32475445	32478656	pycom08g15740	Chr8	15514831	15517821
	pycom17g07860	Chr17	5844676	5847289	pycom09g01530	Chr8	15514831	15517821
	pycom02g06760	Chr2	4697539	4699219	pycom09g10440	Chr9	1237814	1240132
	pycom08g05500	Chr8	4215035	4217166	pycom09g10440	Chr9	8551248	8553832
	pycom15g05140	Chr15	3073679	3074089	pycom09g10440	Chr9	8551248	8553832
	pycom15g18840	Chr15	13361034	13362793	pycom09g10440	Chr9	8551248	8553832
	pycom17g17010	Chr17	14910261	14912677	pycom09g10440	Chr9	8551248	8553832
	pycom13g12680	Chr13	8892082	8893798	pycom09g19420	Chr9	20274809	20278054
	pycom16g12490	Chr16	8797784	8798662	pycom09g19420	Chr9	20274809	20278054
	pycom17g27730	Chr17	25842374	25844578	pycom09g19420	Chr9	20274809	20278054
	pycom01g17200	Chr1	16570279	16571893	pycom11g05910	Chr11	4530886	4532727
	pycom01g15980	Chr1	15710782	15712369	pycom11g07870	Chr11	6004112	6005635
	pycom01g14400	Chr1	14573760	14576343	pycom12g12590	Chr12	15050945	15052537
	pycom12g05090	Chr12	4966315	4968245	pycom14g04670	Chr14	4390344	4393164
	pycom12g09410	Chr12	11367951	11375203	pycom14g09050	Chr14	10544395	10544891
	pycom15g05140	Chr15	3073679	3074089	pycom15g18840	Chr15	13361034	13362793
	pycom10g12160	Chr10	15736174	15738155	pycom15g20500	Chr15	14698731	14700923
	pycom10g10880	Chr10	14385437	14388653	pycom15g21180	Chr15	15181466	15183175
	pycom13g03190	Chr13	2142005	2142882	pycom16g03350	Chr16	2085855	2086646
	pycom13g03200	Chr13	2143325	2144436	pycom16g03360	Chr16	2087001	2088101
	pycom13g12680	Chr13	8892082	8893798	pycom16g12490	Chr16	8797784	8798662
	pycom13g13000	Chr13	9219658	9220748	pycom16g12980	Chr16	9213172	9215153
	pycom13g14470	Chr13	10458414	10462266	pycom16g14280	Chr16	10319838	10321802
	pycom13g15430	Chr13	11241579	11244268	pycom16g15100	Chr16	11092887	11095567
	pycom13g16160	Chr13	11903550	11908460	pycom16g15740	Chr16	11679226	11683848
	pycom13g18910	Chr13	14940297	14942424	pycom16g18520	Chr16	15184965	15187237
	pycom15g18840	Chr15	13361034	13362793	pycom17g17010	Chr17	14910261	14912677
	pycom15g03860	Chr15	2369102	2372516	pycom17g22840	Chr17	21231296	21234577
	pycom16g12490	Chr16	8797784	8798662	pycom17g27730	Chr17	25842374	25844578
Prunus mume	Pm000873	Chr1	5300418	5303333	Pm002711	Chr1	21085109	21087581
	Pm008435	Chr2	33108910	33111018	Pm012910	Chr4	399746	402268
	Pm005542	Chr2	11586170	11588311	Pm013306	Chr4	3147048	3149280
	Pm005681	Chr2	12349181	12353232	Pm013813	Chr4	6922584	6931692
	Pm000593	Chr1	3652561	3654318	Pm018946	Chr5	21383120	21384870
	Pm002424	Chr1	19425128	19429026	Pm021260	Chr6	7641618	7643846
	Pm005793	Chr2	13031339	13033623	Pm026590	Chr8	10705872	10708199
	Pm020890	Chr6	5579409	5582866	Pm026892	Chr8	12330589	12333056
	Pm005542	Chr2	11586170	11588311	Pm027014	Chr8	13008957	13010727
	Pm013306	Chr4	3147048	3149280	Pm027014	Chr8	13008957	13010727
Prunus persica	Prupe.1G110800.1	Chr1	8854460	8857063	Prupe.3G006100.1	Chr3	366566	369707
	Prupe.1G408100.1	Chr1	35752329	35756244	Prupe.3G044900.1	Chr3	3230668	3234184
	Prupe.2G252200.1	Chr2	26622888	26625180	Prupe.6G054500.1	Chr6	3822221	3824721
	Prupe.2G221800.1	Chr2	24966669	24970342	Prupe.6G245000.1	Chr6	24236224	24240454
	Prupe.6G078500.1	Chr6	5334414	5337964	Prupe.6G254600.1	Chr6	24774666	24777688
	Prupe.1G408100.1	Chr1	35752329	35756244	Prupe.7G204800.1	Chr7	18946559	18948347
	Prupe.3G044900.1	Chr3	3230668	3234184	Prupe.7G204800.1	Chr7	18946559	18948347
	Prupe.6G224900.1	Chr6	22937871	22941130	Prupe.8G139700.1	Chr8	15834507	15837352
Rubus occidentalis	Ro01_G00999	Chr1	6403548	6407509	Ro02_G02395	Chr2	634160	637557
	Ro01_G02939	Chr1	3657773	3663871	Ro02_G04514	Chr2	4687188	4691374
	Ro01_G01302	Chr1	4694357	4697077	Ro02_G15098	Chr2	13160997	13164275
	Ro01_G04190	Chr1	8427086	8430965	Ro02_G25656	Chr2	38102785	38105500
	Ro01_G15745	Chr1	13425941	13430448	Ro04_G24228	Chr4	8339378	8341399
	Ro01_G01302	Chr1	4694357	4697077	Ro05_G20598	Chr5	16613989	16617152
	Ro02_G15098	Chr2	13160997	13164275	Ro05_G20598	Chr5	16613989	16617152
	Ro03_G31974	Chr3	6336894	6340399	Ro06_G06125	Chr6	31467745	31470693
	Ro01_G02939	Chr1	3657773	3663871	Ro06_G18970	Chr6	15469975	15474136
	Ro02_G04514	Chr2	4687188	4691374	Ro06_G18970	Chr6	15469975	15474136
	Ro01_G00806	Chr1	2806863	2810227	Ro06_G20143	Chr6	13625445	13636872
	Ro02_G34802	Chr2	135080	142406	Ro06_G22983	Chr6	8853324	8864439
	Ro04_G36388	Chr4	9317317	9328278	Ro06_G28867	Chr6	27816960	27818973
	Ro03_G06289	Chr3	4410685	4412711	Ro07_G04791	Chr7	36429485	36431721
	Ro03_G25917	Chr3	5433664	5436013	Ro07_G07769	Chr7	35479774	35481842
	Ro06_G11553	Chr6	32202060	32205052	Ro07_G12006	Chr7	34001124	34005412
Prunus avium	Pav_sc0000069.1_g410.1.mk	Chr1	30623043	30626569	Pav_sc0000129.1_g370.1.mk	Chr1	30623043	30626569
	Pav_sc0000689.1_g440.1.mk	Chr3	2415943	2419538	Pav_sc0000129.1_g370.1.mk	Chr3	2415943	2419538
	Pav_sc0000113.1_g260.1.mk	Chr7	15000234	15003559	Pav_sc0000412.1_g310.1.mk	Chr8	15379382	15383120
	Pav_sc0000143.1_g360.1.mk	Chr2	21080273	21095751	Pav_sc0000638.1_g720.1.mk	Chr6	351555	372711
	Pav_sc0000069.1_g410.1.mk	Chr1	30623043	30626569	Pav_sc0000689.1_g440.1.mk	Chr3	2415943	2419538
	Pav_sc0000789.1_g350.1.mk	Chr2	19287913	19291637	Pav_sc0001339.1_g200.1.mk	Chr6	17153866	17156256
	Pav_sc0000554.1_g390.1.mk	Chr2	20402035	20404226	Pav_sc0002858.1_g200.1.mk	Chr6	4391792	4394239

## Sheet: Table_S3
S3 Gene duplication events identified and Ka, Ks and Ka/Ks analysis in PP2C gene family
Species name	Duplication type	Duplicate 1	Location	Duplicate 2	Location	Ka	Ks	Ka/Ks	P-Value
Fragaria vesca	WGD	FvH4_1g13720.1	FvH4_2g40080.1	Fvb1:7563584	Fvb2:28639481	0.573777	3.97479	0.144354	1.57263e-20
		FvH4_1g08010.1	FvH4_2g31450.1	Fvb1:4237788	Fvb2:24093661	0.365869	4.31167	0.0848555	8.30322e-55
		FvH4_1g17120.1	FvH4_2g04560.1	Fvb1:9900153	Fvb2:3509143	0.170592	4.14013	0.0412046	9.68862e-82
		FvH4_1g10220.1	FvH4_2g16790.1	Fvb1:5574371	Fvb2:14619754	0.453438	4.08653	0.110959	6.26958e-52
		FvH4_1g11150.1	FvH4_2g15570.1	Fvb1:6081746	Fvb2:13686104	0.194598	4.28131	0.0454528	1.0446e-75
		FvH4_1g26700.1	FvH4_4g20910.1	Fvb1:18543437	Fvb4:24023488	0.324086	1.66279	0.194906	6.18495e-35
		FvH4_1g10220.1	FvH4_5g25660.1	Fvb1:5574371	Fvb5:17173062	0.206281	2.2601	0.0912704	1.825e-58
		FvH4_1g08010.1	FvH4_6g34170.1	Fvb1:4237788	Fvb6:26973893	0.357874	1.6354	0.21883	2.74886e-36
		FvH4_2g16790.1	FvH4_5g25660.1	Fvb2:14619754	Fvb5:17173062	0.199953	1.80264	0.110923	4.6469e-55
		FvH4_2g31450.1	FvH4_6g34170.1	Fvb2:24093661	Fvb6:26973893	0.345936	1.5994	0.216292	1.14734e-41
		FvH4_2g41190.1	FvH4_6g28470.1	Fvb2:29182987	Fvb6:21934483	0.29647	3.28238	0.0903216	1.42409e-57
		FvH4_3g35990.1	FvH4_6g13730.1	Fvb3:30876428	Fvb6:8372746	0.257508	2.23134	0.115405	6.877e-81
		FvH4_3g37010.1	FvH4_7g23060.1	Fvb3:31753522	Fvb7:18074261	0.463075	4.1278	0.112185	7.4895e-53
		FvH4_3g38990.1	FvH4_7g24650.1	Fvb3:33233291	Fvb7:19013980	0.31959	1.91129	0.167212	3.01862e-30
		FvH4_5g04500.1	FvH4_7g31810.1	Fvb5:2648819	Fvb7:22953007	0.463975	4.12171	0.112569	7.15417e-39
		FvH4_6g14920.1	FvH4_7g20640.1	Fvb6:9247136	Fvb7:16730145	0.225223	1.44844	0.155494	4.15103e-45
	TRD	FvH4_1g01790.1	FvH4_2g29850.1	Fvb1:942271	Fvb2:23102059	0.364798	4.13976	0.0881206	3.4964e-51
		FvH4_2g18940.1	FvH4_7g31190.1	Fvb2:16130277	Fvb7:22567376	0.616043	4.10746	0.149981	1.15712e-30
		FvH4_2g23010.1	FvH4_5g04500.1	Fvb2:18883179	Fvb5:2648819	0.722246	4.13046	0.174858	5.06219e-23
		FvH4_2g41410.1	FvH4_7g31190.1	Fvb2:29295658	Fvb7:22567376	0.304552	3.89298	0.078231	4.33673e-47
		FvH4_3g10800.1	FvH4_3g19640.1	Fvb3:6432231	Fvb3:12762061	0.361384	3.74804	0.0964194	3.39353e-43
		FvH4_3g11080.1	FvH4_2g40080.1	Fvb3:6532063	Fvb2:28639481	0.370183	0.694978	0.532654	0.000182929
		FvH4_3g11340.1	FvH4_2g40080.1	Fvb3:6687453	Fvb2:28639481	0.414307	3.19263	0.12977	7.42437e-12
		FvH4_3g24380.1	FvH4_3g37010.1	Fvb3:17449681	Fvb3:31753522	0.616765	3.97051	0.155336	1.19332e-17
		FvH4_3g41300.1	FvH4_6g45040.1	Fvb3:34715737	Fvb6:34588420	0.388607	4.25676	0.0912918	4.11321e-86
		FvH4_4g12270.1	FvH4_6g45040.1	Fvb4:15977796	Fvb6:34588420	0.422675	4.20079	0.100618	4.28527e-50
		FvH4_4g19920.1	FvH4_1g11150.1	Fvb4:23400407	Fvb1:6081746	0.334139	4.21906	0.0791975	1.19373e-77
		FvH4_4g25730.1	FvH4_7g24650.1	Fvb4:27418017	Fvb7:19013980	0.477157	4.06063	0.117508	4.53834e-36
		FvH4_4g25760.1	FvH4_6g34170.1	Fvb4:27440214	Fvb6:26973893	0.292903	0.808409	0.36232	1.84528e-15
		FvH4_5g16840.1	FvH4_2g29850.1	Fvb5:9623618	Fvb2:23102059	0.761901	4.018	0.189622	8.87981e-17
		FvH4_5g30930.1	FvH4_2g40080.1	Fvb5:21842706	Fvb2:28639481	0.83146	4.36841	0.190335	2.07278e-20
		FvH4_6g00430.1	FvH4_6g45040.1	Fvb6:285579	Fvb6:34588420	0.428204	4.26437	0.100414	5.09573e-99
	DSD	FvH4_1g01790.1	FvH4_2g16790.1	Fvb1:942271	Fvb2:14619754	0.416437	4.08762	0.101878	7.52906e-59
		FvH4_1g05740.1	FvH4_4g13960.1	Fvb1:3025624	Fvb4:17503687	0.391352	4.1147	0.0951109	3.16055e-61
		FvH4_1g06040.1	FvH4_2g31450.1	Fvb1:3222291	Fvb2:24093661	0.528746	4.20079	0.125868	2.73953e-48
		FvH4_1g08010.1	FvH4_4g25760.1	Fvb1:4237788	Fvb4:27440214	0.296933	1.36657	0.217283	4.71227e-36
		FvH4_1g10220.1	FvH4_2g29850.1	Fvb1:5574371	Fvb2:23102059	0.232135	2.43124	0.0954799	9.23092e-57
		FvH4_1g11150.1	FvH4_7g20640.1	Fvb1:6081746	Fvb7:16730145	0.0999718	5.38169	0.0185763	2.99397e-72
		FvH4_1g13720.1	FvH4_3g11340.1	Fvb1:7563584	Fvb3:6687453	0.297636	2.70561	0.110007	1.17661e-52
		FvH4_1g17120.1	FvH4_1g11150.1	Fvb1:9900153	Fvb1:6081746	0.373268	4.10759	0.0908726	8.22229e-67
		FvH4_1g26700.1	FvH4_2g16790.1	Fvb1:18543437	Fvb2:14619754	0.407382	4.11873	0.0989096	2.20816e-70
		FvH4_2g04560.1	FvH4_1g11150.1	Fvb2:3509143	Fvb1:6081746	0.358576	4.15632	0.0862726	1.06126e-66
		FvH4_2g15570.1	FvH4_7g20640.1	Fvb2:13686104	Fvb7:16730145	0.21527	4.19651	0.0512975	1.42221e-80
		FvH4_2g16790.1	FvH4_2g29850.1	Fvb2:14619754	Fvb2:23102059	0.450823	4.11596	0.10953	8.41337e-45
		FvH4_2g18940.1	FvH4_2g41410.1	Fvb2:16130277	Fvb2:29295658	0.6252	3.93693	0.158804	1.12848e-19
		FvH4_2g23010.1	FvH4_7g23060.1	Fvb2:18883179	Fvb7:18074261	0.894136	4.14177	0.215883	1.05772e-16
		FvH4_2g29850.1	FvH4_5g25660.1	Fvb2:23102059	Fvb5:17173062	0.468432	4.15387	0.11277	1.87051e-40
		FvH4_2g31450.1	FvH4_4g25760.1	Fvb2:24093661	Fvb4:27440214	0.353842	2.99546	0.118126	1.02712e-55
		FvH4_2g32170.1	FvH4_4g12270.1	Fvb2:24453424	Fvb4:15977796	0.46176	4.1043	0.112506	2.0215e-35
		FvH4_2g34570.1	FvH4_4g26880.1	Fvb2:25644576	Fvb4:28078883	0.318295	4.28857	0.0742195	2.74169e-62
		FvH4_2g41190.1	FvH4_2g29850.1	Fvb2:29182987	Fvb2:23102059	0.678067	3.54608	0.191216	6.65729e-16
		FvH4_2g41410.1	FvH4_5g37270.1	Fvb2:29295658	Fvb5:27404150	0.547207	3.8997	0.14032	2.57158e-26
		FvH4_3g10800.1	FvH4_5g37270.1	Fvb3:6432231	Fvb5:27404150	0.342143	1.53572	0.22279	5.50104e-19
		FvH4_3g11080.1	FvH4_3g11340.1	Fvb3:6532063	Fvb3:6687453	0.636425	2.35025	0.27079	6.90658e-14
		FvH4_3g11340.1	FvH4_5g14800.1	Fvb3:6687453	Fvb5:8404389	0.560994	3.16419	0.177295	8.94291e-19
		FvH4_3g19640.1	FvH4_5g37270.1	Fvb3:12762061	Fvb5:27404150	0.372135	3.9246	0.0948211	4.91918e-47
		FvH4_3g24380.1	FvH4_7g31810.1	Fvb3:17449681	Fvb7:22953007	0.621225	4.02478	0.15435	3.2436e-28
		FvH4_3g35990.1	FvH4_5g21630.1	Fvb3:30876428	Fvb5:13055814	0.417063	4.52168	0.0922364	2.077e-94
		FvH4_3g37010.1	FvH4_7g31810.1	Fvb3:31753522	Fvb7:22953007	0.284654	4.16604	0.0683271	3.26535e-55
		FvH4_3g38990.1	FvH4_4g25730.1	Fvb3:33233291	Fvb4:27418017	0.525799	4.09089	0.128529	2.03377e-32
		FvH4_3g39680.1	FvH4_5g30930.1	Fvb3:33673381	Fvb5:21842706	0.77144	3.98124	0.193769	2.56774e-14
		FvH4_3g41300.1	FvH4_6g00430.1	Fvb3:34715737	Fvb6:285579	0.364435	4.33133	0.0841394	1.55652e-74
		FvH4_4g03890.1	FvH4_3g19640.1	Fvb4:3401445	Fvb3:12762061	0.605766	3.86361	0.156787	4.32262e-18
		FvH4_4g12270.1	FvH4_6g00430.1	Fvb4:15977796	Fvb6:285579	0.289112	1.61823	0.17866	2.8682e-40
		FvH4_4g13960.1	FvH4_2g32170.1	Fvb4:17503687	Fvb2:24453424	0.814328	3.97017	0.205112	2.01915e-18
		FvH4_4g17950.1	FvH4_6g13730.1	Fvb4:21924195	Fvb6:8372746	0.710216	4.38905	0.161815	7.39779e-74
		FvH4_4g18870.1	FvH4_6g06970.1	Fvb4:22659821	Fvb6:4201458	0.234572	1.50105	0.156272	2.53524e-40
		FvH4_4g19920.1	FvH4_7g20640.1	Fvb4:23400407	Fvb7:16730145	0.319082	4.18965	0.0761597	2.22015e-50
		FvH4_4g20910.1	FvH4_2g16790.1	Fvb4:24023488	Fvb2:14619754	0.430045	4.14707	0.103698	1.51183e-50
		FvH4_4g25730.1	FvH4_2g41410.1	Fvb4:27418017	Fvb2:29295658	0.639828	3.92411	0.163051	4.92116e-20
		FvH4_4g26880.1	FvH4_6g07050.1	Fvb4:28078883	Fvb6:4240241	0.175932	4.28982	0.0410115	5.02005e-86
		FvH4_5g04500.1	FvH4_7g23060.1	Fvb5:2648819	Fvb7:18074261	0.48984	4.07265	0.120275	4.71006e-37
		FvH4_5g14800.1	FvH4_5g30930.1	Fvb5:8404389	Fvb5:21842706	0.688481	1.76724	0.38958	1.88678e-07
		FvH4_5g16840.1	FvH4_1g01790.1	Fvb5:9623618	Fvb1:942271	0.79687	3.99267	0.199583	9.76381e-22
		FvH4_5g21630.1	FvH4_6g13730.1	Fvb5:13055814	Fvb6:8372746	0.426826	4.51098	0.0946194	1.19946e-80
		FvH4_5g37270.1	FvH4_7g31190.1	Fvb5:27404150	Fvb7:22567376	0.548413	3.89459	0.140814	2.69114e-30
		FvH4_6g00430.1	FvH4_6g10560.1	Fvb6:285579	Fvb6:6328985	0.505986	4.19309	0.120671	5.60485e-69
		FvH4_6g06970.1	FvH4_4g12270.1	Fvb6:4201458	Fvb4:15977796	0.459505	4.08463	0.112496	3.00634e-54
		FvH4_6g07050.1	FvH4_7g31810.1	Fvb6:4240241	Fvb7:22953007	0.808821	2.16058	0.374354	2.05583e-08
		FvH4_6g10560.1	FvH4_6g45040.1	Fvb6:6328985	Fvb6:34588420	0.507957	4.23773	0.119865	9.98077e-55
		FvH4_6g13730.1	FvH4_6g22310.1	Fvb6:8372746	Fvb6:15964362	0.732465	3.98795	0.18367	2.29371e-41
		FvH4_6g22310.1	FvH4_1g11150.1	Fvb6:15964362	Fvb1:6081746	0.407419	4.17526	0.0975794	9.79254e-53
		FvH4_6g28470.1	FvH4_1g10220.1	Fvb6:21934483	Fvb1:5574371	0.738404	3.97972	0.185542	1.51439e-26
		FvH4_7g23060.1	FvH4_7g31810.1	Fvb7:18074261	Fvb7:22953007	0.454586	4.18206	0.108699	1.13155e-45
		FvH4_7g24650.1	FvH4_2g41410.1	Fvb7:19013980	Fvb2:29295658	0.567671	3.87632	0.146446	3.0304e-33
		FvH4_7g31810.1	FvH4_1g06040.1	Fvb7:22953007	Fvb1:3222291	0.561059	2.4948	0.224891	6.27063e-21
		FvH4_7g32030.1	FvH4_2g41410.1	Fvb7:23091084	Fvb2:29295658	0.766425	3.16802	0.241925	5.54983e-12
Malus domestica	WGD	MD01G1139200	MD03G1085400	Md01:24887199	Md03:6898085	0.299372	4.15705	0.0720155	3.43687e-71
		MD01G1154600	MD03G1065600	Md01:26277817	Md03:5241670	0.053767	0.245498	0.219012	3.74243e-13
		MD01G1115100	MD04G1111100	Md01:22924880	Md04:19587323	0.0351162	0.180902	0.194118	4.43437e-12
		MD01G1139200	MD07G1203700	Md01:24887199	Md07:28135802	0.0727855	0.221271	0.328943	9.59217e-09
		MD01G1154600	MD07G1223600	Md01:26277817	Md07:30051283	0.0908964	0.308009	0.29511	1.7082e-10
		MD01G1216600	MD07G1286600	Md01:30944387	Md07:34842407	0.30844	3.98434	0.0774131	9.91156e-50
		MD01G1220800	MD07G1291000	Md01:31286400	Md07:35175363	0.077788	0.194978	0.398959	2.06104e-06
		MD01G1223200	MD07G1293900	Md01:31505549	Md07:35508621	0.0345528	0.160124	0.215788	3.45442e-10
		MD01G1115100	MD07G1183100	Md01:22924880	Md07:26327738	0.233204	2.06788	0.112774	3.45975e-43
		MD01G1223200	MD07G1286600	Md01:31505549	Md07:34842407	0.765879	4.01735	0.190643	2.5063e-13
		MD01G1154600	MD11G1070500	Md01:26277817	Md11:6027347	0.320022	1.53747	0.208148	1.04964e-24
		MD01G1139200	MD11G1093100	Md01:24887199	Md11:7722005	0.297008	4.15042	0.0715609	1.11546e-71
		MD01G1115100	MD12G1129700	Md01:22924880	Md12:20487221	0.220872	4.25691	0.0518855	6.38144e-78
		MD02G1181600	MD05G1095000	Md02:16340701	Md05:20115886	0.177379	1.6187	0.109581	3.60237e-59
		MD02G1124100	MD05G1124200	Md02:10104503	Md05:24645352	0.232819	2.8893	0.0805796	1.90598e-63
		MD02G1084600	MD08G1066300	Md02:6661829	Md08:5308239	0.261066	1.47752	0.176692	9.20366e-42
		MD02G1151900	MD08G1032700	Md02:12531012	Md08:2323792	0.302055	1.81082	0.166805	3.75377e-45
		MD02G1124100	MD10G1127000	Md02:10104503	Md10:20708497	0.109255	1.40922	0.0775289	1.81205e-69
		MD02G1114200	MD10G1141800	Md02:9300624	Md10:22763921	0.23702	2.80407	0.0845273	1.0547e-41
		MD02G1084600	MD15G1212000	Md02:6661829	Md15:17029684	0.272309	1.58833	0.171444	4.41224e-43
		MD02G1114200	MD15G1229800	Md02:9300624	Md15:18839990	0.0221759	0.146751	0.151112	7.28112e-12
		MD02G1124100	MD15G1238100	Md02:10104503	Md15:19598976	0.0238356	0.132284	0.180185	3.11025e-10
		MD02G1181600	MD15G1292400	Md02:16340701	Md15:27081592	0.202046	0.426145	0.474125	0.00140442
		MD02G1014300	MD15G1160600	Md02:933359	Md15:12017517	0.0473678	0.14674	0.3228	1.05299e-06
		MD02G1058500	MD15G1192800	Md02:4695794	Md15:15204128	0.362038	4.21049	0.0859848	5.88201e-63
		MD02G1084600	MD15G1054500	Md02:6661829	Md15:3714346	0.0556443	0.165877	0.335456	6.12617e-07
		MD02G1084600	MD17G1172400	Md02:6661829	Md17:17780343	0.302958	1.60951	0.18823	1.02815e-39
		MD03G1094800	MD04G1128600	Md03:8026965	Md04:21460035	0.0251937	0.160897	0.156583	1.29704e-22
		MD03G1085400	MD07G1203700	Md03:6898085	Md07:28135802	0.468582	4.13618	0.113289	1.41959e-50
		MD03G1065600	MD07G1223600	Md03:5241670	Md07:30051283	0.321548	1.92568	0.166979	2.70331e-23
		MD03G1045800	MD11G1048100	Md03:3695046	Md11:4184153	0.0513199	0.164049	0.312834	1.19679e-09
		MD03G1055500	MD11G1056600	Md03:4428901	Md11:4818188	0.782585	3.76647	0.207777	5.655e-20
		MD03G1065600	MD11G1070500	Md03:5241670	Md11:6027347	0.0443728	0.195265	0.227244	4.2098e-11
		MD03G1085400	MD11G1093100	Md03:6898085	Md11:7722005	0.0646605	0.300438	0.215221	2.04897e-15
		MD03G1094800	MD11G1110000	Md03:8026965	Md11:9719908	0.274527	2.14245	0.128137	3.44676e-60
		MD03G1230700	MD11G1251900	Md03:31589706	Md11:36427093	0.366441	3.89199	0.0941527	2.69326e-53
		MD03G1094800	MD12G1141300	Md03:8026965	Md12:21935758	0.431228	4.57435	0.0942708	5.96646e-83
		MD04G1128600	MD11G1110000	Md04:21460035	Md11:9719908	0.0923115	0.435239	0.212094	2.82332e-08
		MD04G1128600	MD12G1141300	Md04:21460035	Md12:21935758	0.355132	3.47552	0.102181	1.20473e-26
		MD04G1167100	MD12G1180700	Md04:25742292	Md12:26060198	0.0623265	0.234919	0.26531	2.36853e-12
		MD04G1196500	MD12G1209500	Md04:28486254	Md12:28850877	0.181523	4.29149	0.0422984	1.09126e-87
		MD04G1197100	MD12G1210000	Md04:28527022	Md12:28886575	0.0506167	0.277267	0.182556	2.71363e-16
		MD04G1111100	MD12G1129700	Md04:19587323	Md12:20487221	0.046245	0.165623	0.279218	3.55764e-08
		MD04G1197100	MD13G1162500	Md04:28527022	Md13:12803859	0.277881	1.96184	0.141644	8.51141e-44
		MD05G1095000	MD10G1102000	Md05:20115886	Md10:16632026	0.356207	4.18019	0.085213	1.0722e-66
		MD05G1124200	MD10G1127000	Md05:24645352	Md10:20708497	0.021783	0.135574	0.160672	9.82534e-11
		MD05G1139000	MD10G1141800	Md05:26956505	Md10:22763921	0.0245602	0.264866	0.092727	2.82248e-10
		MD05G1095000	MD15G1292400	Md05:20115886	Md15:27081592	0.333642	3.60278	0.0926069	9.53431e-27
		MD05G1124200	MD15G1238100	Md05:24645352	Md15:19598976	0.109891	1.5963	0.0688414	2.0929e-75
		MD06G1006700	MD10G1141800	Md06:691133	Md10:22763921	0.226733	1.75428	0.129245	2.50369e-52
		MD06G1006700	MD15G1229800	Md06:691133	Md15:18839990	0.248497	1.93363	0.128513	6.23306e-33
		MD06G1031300	MD16G1277400	Md06:3768858	Md16:37530383	0.0261699	0.152202	0.171942	9.81921e-22
		MD07G1203700	MD11G1093100	Md07:28135802	Md11:7722005	0.293869	4.17649	0.0703626	9.92857e-70
		MD07G1223600	MD11G1070500	Md07:30051283	Md11:6027347	0.318937	1.93272	0.16502	2.94038e-28
		MD08G1066300	MD09G1188000	Md08:5308239	Md09:16417300	0.325547	1.63862	0.198672	1.9493e-31
		MD08G1183600	MD15G1370300	Md08:22876088	Md15:45001275	0.047646	0.158863	0.299919	1.04486e-05
		MD08G1221000	MD15G1411700	Md08:28367240	Md15:51101261	0.0948448	0.218999	0.433084	5.61743e-08
		MD08G1102700	MD15G1084200	Md08:8716911	Md15:5823426	0.311639	4.30334	0.0724179	4.08233e-69
		MD08G1140800	MD15G1117700	Md08:13890574	Md15:8388712	0.424541	4.17397	0.101712	4.27224e-46
		MD08G1032700	MD15G1029400	Md08:2323792	Md15:1792883	0.0403431	0.197129	0.204653	1.16736e-15
		MD08G1066300	MD15G1212000	Md08:5308239	Md15:17029684	0.0431427	0.184071	0.234381	8.52753e-14
		MD08G1066300	MD15G1054500	Md08:5308239	Md15:3714346	0.277748	1.53748	0.180652	1.03761e-42
		MD08G1049700	MD15G1044900	Md08:3879981	Md15:3066784	0.53963	3.94484	0.136794	1.7078e-38
		MD08G1055600	MD15G1041900	Md08:4321610	Md15:2928356	0.0314259	0.224154	0.140198	7.01049e-14
		MD08G1055600	MD17G1224700	Md08:4321610	Md17:27310583	0.145635	1.3932	0.104533	3.5004e-48
		MD08G1066300	MD17G1172400	Md08:5308239	Md17:17780343	0.299393	2.01309	0.148723	1.01856e-39
		MD09G1287100	MD13G1147300	Md09:36590601	Md13:11528601	0.274553	2.30902	0.118905	2.27238e-50
		MD09G1188000	MD15G1054500	Md09:16417300	Md15:3714346	0.34334	1.82752	0.187873	1.29285e-44
		MD09G1188000	MD15G1212000	Md09:16417300	Md15:17029684	0.312208	1.82914	0.170686	9.40817e-46
		MD09G1188000	MD17G1172400	Md09:16417300	Md17:17780343	0.0507297	0.130677	0.388206	5.69549e-06
		MD09G1226200	MD17G1224700	Md09:27902891	Md17:27310583	0.110429	0.385852	0.286194	9.13085e-06
		MD10G1102000	MD15G1292400	Md10:16632026	Md15:27081592	0.302029	3.62072	0.083417	2.91976e-26
		MD10G1141800	MD15G1229800	Md10:22763921	Md15:18839990	0.242249	1.45492	0.166504	1.29831e-43
		MD11G1110000	MD12G1141300	Md11:9719908	Md12:21935758	0.428295	4.57812	0.0935527	4.04937e-81
		MD12G1210000	MD13G1162500	Md12:28886575	Md13:12803859	0.28658	2.43974	0.117464	4.58453e-47
		MD12G1057000	MD14G1057600	Md12:6524988	Md14:5949730	0.0165038	0.147039	0.112241	2.61274e-14
		MD12G1099600	MD14G1093300	Md12:15535790	Md14:13892054	0.656546	3.91116	0.167865	2.42633e-25
		MD13G1037200	MD16G1039100	Md13:2568522	Md16:2763788	0.0756465	0.399443	0.18938	1.32544e-09
		MD13G1147300	MD16G1145700	Md13:11528601	Md16:11389582	0.0540744	0.20142	0.268466	3.83239e-06
		MD13G1152100	MD16G1152600	Md13:11911155	Md16:12030001	0.0397648	0.162335	0.244955	2.65784e-08
		MD13G1169100	MD16G1170400	Md13:13680440	Md16:14174566	0.0411798	0.128466	0.32055	2.52328e-07
		MD13G1178700	MD16G1179900	Md13:14885968	Md16:15434771	0.0360115	0.178998	0.201183	5.11524e-11
		MD13G1186700	MD16G1187600	Md13:15900818	Md16:16255883	0.0276676	0.125025	0.221296	2.81666e-11
		MD13G1215600	MD16G1220800	Md13:20448614	Md16:22050843	0.0572236	0.247221	0.231468	1.4526e-08
		MD15G1054500	MD15G1212000	Md15:3714346	Md15:17029684	0.279931	1.6937	0.165278	7.55799e-46
		MD15G1041900	MD17G1224700	Md15:2928356	Md17:27310583	0.138324	1.53049	0.0903787	1.50093e-51
		MD15G1054500	MD17G1172400	Md15:3714346	Md17:17780343	0.312844	2.37334	0.131816	3.73503e-40
		MD15G1212000	MD17G1172400	Md15:17029684	Md17:17780343	0.296467	1.86443	0.159012	2.31948e-46
	TD	MD00G1147300	MD00G1147600	Md00:32190007	Md00:32204225	0.00099053	NA	NA	NA
		MD05G1139500	MD05G1139600	Md05:27008780	Md05:27020283	0.291832	0.494862	0.589724	0.0366194
		MD07G1223600	MD07G1223700	Md07:30051283	Md07:30057140	0.0497005	0.125391	0.396364	0.000530248
	PD	MD00G1147600	MD00G1147800	Md00:32204225	Md00:32226107	0.208339	0.669519	0.311178	5.12667e-14
		MD03G1094800	MD03G1095000	Md03:8026965	Md03:8057426	0.263199	3.41425	0.0770884	1.0071e-30
		MD05G1139000	MD05G1139300	Md05:26956505	Md05:26978221	0.113231	2.00345	0.0565177	4.22878e-42
		MD08G1204000	MD08G1204800	Md08:26372701	Md08:26536581	0.109559	0.198831	0.551017	0.0281599
		MD13G1036500	MD13G1037200	Md13:2538666	Md13:2568522	0.0103614	0.106265	0.0975054	5.55559e-12
		MD13G1037200	MD13G1037600	Md13:2568522	Md13:2576596	0.077503	0.155436	0.498616	0.0346447
	TRD	MD01G1191100	MD11G1093100	Md01:28949940	Md11:7722005	0.647751	4.24553	0.152572	4.05118e-29
		MD03G1142900	MD16G1152600	Md03:15291158	Md16:12030001	0.0171013	0.0173115	0.987854	0.997376
		MD04G1028000	MD03G1045800	Md04:3197242	Md03:3695046	0.2729	1.70292	0.160254	4.18662e-43
		MD04G1245600	MD03G1045800	Md04:32111806	Md03:3695046	0.319211	4.36209	0.0731784	1.57658e-83
		MD06G1222300	MD15G1117700	Md06:35387112	Md15:8388712	0.74164	4.04613	0.183296	8.18974e-21
		MD07G1193800	MD02G1181600	Md07:27350575	Md02:16340701	0.0581638	0.0824707	0.705266	0.384698
		MD08G1210800	MD08G1032700	Md08:27424789	Md08:2323792	0.0583311	0.153615	0.379723	6.7907e-05
		MD09G1179600	MD11G1048100	Md09:15369350	Md11:4184153	0.0190007	0.0859756	0.221001	0.0194856
		MD09G1197700	MD05G1095000	Md09:17980827	Md05:20115886	0.143269	0.2752	0.520601	0.0147187
		MD10G1247400	MD03G1230700	Md10:34047938	Md03:31589706	0.361995	2.44488	0.148063	4.79299e-11
		MD11G1261400	MD08G1032700	Md11:37629161	Md08:2323792	0.555369	4.07506	0.136285	2.03507e-31
		MD13G1061100	MD03G1045800	Md13:4298027	Md03:3695046	0.351204	4.36286	0.0804986	1.30754e-76
		MD13G1099500	MD01G1154600	Md13:7024185	Md01:26277817	0.459857	4.11916	0.111639	7.6414e-33
		MD15G1292500	MD02G1181600	Md15:27082766	Md02:16340701	0.216027	2.16926	0.0995854	1.65795e-40
		MD16G1155800	MD16G1145700	Md16:12394029	Md16:11389582	0.0228246	0.0619327	0.368539	0.0152412
		MD17G1144700	MD16G1152600	Md17:13045628	Md16:12030001	0.0228619	0.0371643	0.615157	0.285822
		MD04G1245600	MD11G1048100	Md04:32111806	Md11:4184153	0.0393113	0.104053	0.377799	1.36815e-05
	DSD	MD00G1147300	MD08G1204000	Md00:32190007	Md08:26372701	0.246286	0.729816	0.337463	5.22109e-12
		MD00G1147600	MD03G1258500	Md00:32204225	Md03:34555120	0.273207	0.949924	0.287609	1.83757e-09
		MD00G1147800	MD08G1204000	Md00:32226107	Md08:26372701	0.072263	0.110109	0.656287	0.0695106
		MD01G1115100	MD15G1238100	Md01:22924880	Md15:19598976	0.239987	1.95739	0.122605	2.17049e-40
		MD01G1139200	MD01G1220800	Md01:24887199	Md01:31286400	0.502845	4.22085	0.119133	8.97287e-49
		MD01G1154600	MD07G1223700	Md01:26277817	Md07:30057140	0.308584	1.53806	0.200632	1.26844e-25
		MD01G1191100	MD03G1085400	Md01:28949940	Md03:6898085	0.660198	4.21107	0.156777	1.91467e-32
		MD01G1216600	MD15G1044900	Md01:30944387	Md15:3066784	0.0297124	0.118037	0.251721	3.31992e-06
		MD01G1220800	MD06G1106000	Md01:31286400	Md06:24496802	0.45894	4.12231	0.111331	3.81866e-34
		MD01G1223200	MD15G1044900	Md01:31505549	Md15:3066784	0.743744	4.0681	0.182823	4.54025e-17
		MD02G1014300	MD08G1140800	Md02:933359	Md08:13890574	0.391575	4.15502	0.0942415	5.28472e-47
		MD02G1058500	MD16G1179900	Md02:4695794	Md16:15434771	0.027153	0.128008	0.21212	3.97683e-21
		MD02G1114200	MD05G1139300	Md02:9300624	Md05:26978221	0.242513	1.40784	0.172259	6.02235e-42
		MD02G1124100	MD07G1183100	Md02:10104503	Md07:26327738	0.106886	1.42703	0.0749011	1.15109e-69
		MD02G1151900	MD15G1029400	Md02:12531012	Md15:1792883	0.304658	1.61444	0.188708	2.47406e-39
		MD02G1181600	MD10G1102000	Md02:16340701	Md10:16632026	0.160508	1.73491	0.0925164	2.97619e-63
		MD03G1055500	MD15G1411700	Md03:4428901	Md15:51101261	0.130288	0.385261	0.338182	9.92979e-07
		MD03G1065600	MD07G1223700	Md03:5241670	Md07:30057140	0.32609	1.43491	0.227255	7.4676e-22
		MD03G1085400	MD07G1291000	Md03:6898085	Md07:35175363	0.292527	4.15457	0.0704109	9.26997e-77
		MD03G1094800	MD16G1277400	Md03:8026965	Md16:37530383	0.113559	0.21257	0.534221	0.0796018
		MD03G1095000	MD11G1110000	Md03:8057426	Md11:9719908	0.127541	0.256842	0.496576	0.0373812
		MD03G1142900	MD17G1144700	Md03:15291158	Md17:13045628	0.0200889	0.0450385	0.446039	0.0528781
		MD03G1230700	MD15G1370300	Md03:31589706	Md15:45001275	0.0279446	0.157792	0.177098	8.72275e-08
		MD03G1258500	MD08G1204000	Md03:34555120	Md08:26372701	0.20257	0.615399	0.329168	1.65045e-15
		MD04G1028000	MD04G1245600	Md04:3197242	Md04:32111806	0.298308	4.15007	0.0718802	2.31714e-58
		MD04G1111100	MD02G1124100	Md04:19587323	Md02:10104503	0.24554	3.02777	0.0810962	1.59449e-58
		MD04G1128600	MD16G1277400	Md04:21460035	Md16:37530383	0.257419	3.431	0.0750274	6.77074e-28
		MD04G1167100	MD03G1045800	Md04:25742292	Md03:3695046	0.482083	4.26429	0.113051	7.21345e-68
		MD04G1196500	MD16G1039100	Md04:28486254	Md16:2763788	0.0394595	0.172957	0.228146	2.34157e-12
		MD04G1197100	MD04G1028000	Md04:28527022	Md04:3197242	0.491241	4.18333	0.117428	1.07397e-39
		MD04G1245600	MD13G1061100	Md04:32111806	Md13:4298027	0.330624	4.35872	0.0758535	7.00706e-84
		MD05G1095000	MD10G1127000	Md05:20115886	Md10:20708497	0.0402599	0.187875	0.21429	4.32291e-11
		MD05G1124200	MD07G1183100	Md05:24645352	Md07:26327738	0.239282	4.21885	0.0567174	5.14335e-83
		MD05G1139000	MD06G1006700	Md05:26956505	Md06:691133	NA	0.00690476	0	NA
		MD05G1139300	MD10G1141800	Md05:26978221	Md10:22763921	0.0436444	0.299488	0.14573	7.12851e-17
		MD05G1139600	MD10G1141800	Md05:27020283	Md10:22763921	0.458038	1.45788	0.314182	6.43535e-10
		MD06G1031300	MD12G1141300	Md06:3768858	Md12:21935758	0.477259	4.60382	0.103666	9.98408e-60
		MD06G1106000	MD07G1291000	Md06:24496802	Md07:35175363	0.466091	4.15126	0.112277	5.0223e-33
		MD06G1222300	MD08G1140800	Md06:35387112	Md08:13890574	0.785931	4.05507	0.193814	2.83577e-16
		MD07G1183100	MD15G1238100	Md07:26327738	Md15:19598976	0.22449	4.28145	0.0524333	1.4347e-74
		MD07G1193800	MD15G1292500	Md07:27350575	Md15:27082766	0.0690607	0.234096	0.29501	2.77819e-05
		MD07G1223700	MD11G1070500	Md07:30057140	Md11:6027347	0.340887	1.2903	0.264192	6.10847e-18
		MD07G1286600	MD15G1044900	Md07:34842407	Md15:3066784	0.318053	3.96523	0.0802106	8.2901e-47
		MD07G1291000	MD07G1203700	Md07:35175363	Md07:28135802	0.528028	4.21558	0.125256	3.71721e-34
		MD07G1293900	MD15G1044900	Md07:35508621	Md15:3066784	0.780771	4.01241	0.194589	7.12887e-13
		MD08G1049700	MD15G1370300	Md08:3879981	Md15:45001275	0.00783727	0.107061	0.0732035	7.38335e-10
		MD08G1055600	MD09G1226200	Md08:4321610	Md09:27902891	0.202636	2.27242	0.0891722	8.35126e-28
		MD08G1073400	MD04G1028000	Md08:5926131	Md04:3197242	0.460828	4.14905	0.111068	4.61573e-47
		MD08G1102700	MD16G1039100	Md08:8716911	Md16:2763788	0.0191543	0.159257	0.120273	4.5655e-15
		MD08G1140800	MD15G1160600	Md08:13890574	Md15:12017517	0.0448884	0.220228	0.203827	5.26741e-13
		MD08G1183600	MD11G1251900	Md08:22876088	Md11:36427093	0.301539	3.877	0.0777765	1.45604e-58
		MD08G1204800	MD00G1147300	Md08:26536581	Md00:32190007	0.109559	0.198831	0.551017	0.0281599
		MD08G1210800	MD11G1261400	Md08:27424789	Md11:37629161	0.696561	4.34202	0.160423	4.11517e-29
		MD08G1221000	MD15G1029400	Md08:28367240	Md15:1792883	0.864086	4.40483	0.196168	2.74232e-20
		MD09G1179600	MD03G1045800	Md09:15369350	Md03:3695046	0.0320207	0.236747	0.135253	5.77932e-06
		MD09G1197700	MD10G1102000	Md09:17980827	Md10:16632026	0.124022	0.173067	0.716609	0.272887
		MD09G1226200	MD15G1041900	Md09:27902891	Md15:2928356	0.213184	1.97748	0.107806	6.82666e-25
		MD09G1287100	MD16G1145700	Md09:36590601	Md16:11389582	0.292577	1.74264	0.167894	2.82841e-41
		MD10G1102000	MD10G1127000	Md10:16632026	Md10:20708497	0.366468	4.18043	0.0876627	2.4797e-64
		MD10G1127000	MD15G1238100	Md10:20708497	Md15:19598976	0.11056	1.67109	0.0661604	6.9437e-78
		MD10G1247400	MD11G1251900	Md10:34047938	Md11:36427093	0.359427	1.95234	0.1841	5.7263e-10
		MD11G1048100	MD13G1061100	Md11:4184153	Md13:4298027	0.342207	4.37816	0.0781624	6.29915e-77
		MD11G1056600	MD11G1261400	Md11:4818188	Md11:37629161	0.658801	3.94427	0.167027	8.53384e-21
		MD11G1093100	MD15G1212000	Md11:7722005	Md15:17029684	0.581697	4.27935	0.135931	8.26247e-39
		MD11G1110000	MD16G1277400	Md11:9719908	Md16:37530383	0.268311	3.23192	0.0830192	1.62683e-68
		MD11G1251900	MD15G1370300	Md11:36427093	Md15:45001275	0.35563	3.9327	0.0904291	1.41949e-57
		MD11G1261400	MD15G1029400	Md11:37629161	Md15:1792883	0.633126	4.1232	0.153552	2.16281e-22
		MD12G1057000	MD05G1124200	Md12:6524988	Md05:24645352	0.356693	4.14792	0.0859933	3.11546e-58
		MD12G1099600	MD15G1044900	Md12:15535790	Md15:3066784	0.0891545	0.266827	0.334129	1.42858e-05
		MD12G1129700	MD02G1124100	Md12:20487221	Md02:10104503	0.255315	3.4529	0.0739422	8.68862e-58
		MD12G1141300	MD16G1277400	Md12:21935758	Md16:37530383	0.480892	4.61451	0.104213	1.24077e-57
		MD12G1180700	MD04G1245600	Md12:26060198	Md04:32111806	0.53433	4.27437	0.125008	2.12259e-55
		MD12G1209500	MD16G1039100	Md12:28850877	Md16:2763788	0.179997	4.29671	0.0418918	6.96985e-90
		MD12G1210000	MD04G1028000	Md12:28886575	Md04:3197242	0.493413	4.15777	0.118672	1.02867e-36
		MD13G1036500	MD16G1039100	Md13:2538666	Md16:2763788	0.0646083	0.162101	0.398568	0.00352646
		MD13G1037200	MD04G1196500	Md13:2568522	Md04:28486254	0.234815	4.33265	0.0541965	2.37116e-25
		MD13G1099500	MD07G1223600	Md13:7024185	Md07:30051283	0.437193	3.05551	0.143083	1.7923e-29
		MD13G1147300	MD16G1155800	Md13:11528601	Md16:12394029	0.0490097	0.145909	0.335893	3.19672e-06
		MD13G1152100	MD17G1144700	Md13:11911155	Md17:13045628	0.0219679	0.143353	0.153243	1.01099e-11
		MD13G1162500	MD04G1028000	Md13:12803859	Md04:3197242	0.528001	4.21326	0.125319	4.13318e-39
		MD13G1169100	MD12G1141300	Md13:13680440	Md12:21935758	0.669603	4.39104	0.152493	7.07704e-58
		MD13G1178700	MD15G1192800	Md13:14885968	Md15:15204128	0.353885	4.21847	0.0838895	5.28729e-50
		MD13G1186700	MD15G1044900	Md13:15900818	Md15:3066784	0.710011	3.84324	0.184743	6.23759e-32
		MD13G1215600	MD03G1230700	Md13:20448614	Md03:31589706	0.598119	3.07995	0.194198	2.19211e-15
		MD14G1057600	MD05G1124200	Md14:5949730	Md05:24645352	0.347423	4.11281	0.0844734	5.70979e-70
		MD15G1029400	MD15G1411700	Md15:1792883	Md15:51101261	0.831083	4.4402	0.187172	9.72638e-21
		MD15G1041900	MD15G1117700	Md15:2928356	Md15:8388712	0.648354	3.96413	0.163555	4.37384e-18
		MD15G1044900	MD15G1370300	Md15:3066784	Md15:45001275	0.531384	3.93747	0.134956	2.41141e-38
		MD15G1084200	MD16G1039100	Md15:5823426	Md16:2763788	0.312627	4.30453	0.0726275	1.34732e-69
		MD15G1117700	MD15G1160600	Md15:8388712	Md15:12017517	0.450603	4.17905	0.107824	8.29857e-53
		MD15G1160600	MD10G1141800	Md15:12017517	Md10:22763921	0.48	4.14977	0.115669	2.29757e-61
		MD15G1192800	MD16G1179900	Md15:15204128	Md16:15434771	0.365492	4.22344	0.086539	5.39341e-53
		MD15G1195800	MD15G1212000	Md15:15554448	Md15:17029684	0.548155	4.29178	0.127722	2.78411e-42
		MD15G1292400	MD12G1057000	Md15:27081592	Md12:6524988	0.416067	3.61511	0.115091	4.55622e-33
		MD15G1292500	MD05G1095000	Md15:27082766	Md05:20115886	0.119007	0.347347	0.342619	2.74223e-07
		MD15G1411700	MD08G1032700	Md15:51101261	Md08:2323792	0.841972	4.40775	0.191021	1.12367e-22
		MD16G1145700	MD02G1114200	Md16:11389582	Md02:9300624	0.515811	4.22321	0.122137	3.65155e-33
		MD16G1152600	MD02G1124100	Md16:12030001	Md02:10104503	0.311636	4.21598	0.0739178	7.61494e-55
		MD16G1155800	MD09G1287100	Md16:12394029	Md09:36590601	0.235813	2.01317	0.117135	3.47297e-31
		MD16G1170400	MD11G1110000	Md16:14174566	Md11:9719908	0.687605	4.3381	0.158504	4.84139e-61
		MD16G1179900	MD08G1073400	Md16:15434771	Md08:5926131	0.77225	3.98603	0.193739	2.88498e-18
		MD16G1187600	MD15G1044900	Md16:16255883	Md15:3066784	0.645215	3.84316	0.167887	6.78437e-43
		MD16G1220800	MD11G1251900	Md16:22050843	Md11:36427093	0.592639	1.82869	0.324078	1.61415e-11
		MD17G1079800	MD04G1245600	Md17:6605732	Md04:32111806	0.392731	4.27932	0.0917741	1.60011e-94
		MD17G1144700	MD02G1124100	Md17:13045628	Md02:10104503	0.312959	4.09392	0.0764449	3.43509e-51
		MD17G1224700	MD08G1140800	Md17:27310583	Md08:13890574	0.649156	3.93687	0.164891	1.82006e-16
Prunus avium	WGD	Pav_sc0000069.1_g410.1.mk	Pav_sc0000689.1_g440.1.mk	PAV1:30623042	PAV3:2415942	0.291038	1.57609	0.184658	2.74332e-35
		Pav_sc0000069.1_g410.1.mk	Pav_sc0000129.1_g370.1.mk	PAV1:30623042	PAV7:16181930	0.625615	4.27437	0.146364	8.34394e-36
		Pav_sc0000789.1_g350.1.mk	Pav_sc0001339.1_g200.1.mk	PAV2:19287912	PAV6:17153865	0.24381	2.72211	0.0895664	2.84169e-25
		Pav_sc0000143.1_g360.1.mk	Pav_sc0000638.1_g720.1.mk	PAV2:21080272	PAV6:351554	0.120192	1.52743	0.0786891	1.56478e-297
		Pav_sc0000554.1_g390.1.mk	Pav_sc0002858.1_g200.1.mk	PAV2:20402034	PAV6:4391791	0.293407	4.19094	0.0700098	1.16061e-56
		Pav_sc0000689.1_g440.1.mk	Pav_sc0000129.1_g370.1.mk	PAV3:2415942	PAV7:16181930	0.295061	1.89692	0.155548	1.47513e-48
		Pav_sc0000113.1_g260.1.mk	Pav_sc0000412.1_g310.1.mk	PAV7:15000233	PAV8:15379381	0.414547	4.13814	0.100177	2.48148e-54
	PD	Pav_sc0000006.1_g100.1.br	Pav_sc0000006.1_g180.1.br	PAV7:3304313	PAV7:3349637	0.138228	0.092651	1.49192	0.344931
		Pav_sc0000006.1_g100.1.br	Pav_sc0000006.1_g200.1.br	PAV7:3304313	PAV7:3359870	0.0879412	0.166125	0.529368	0.0903362
		Pav_sc0000617.1_g050.1.mk	Pav_sc0001163.1_g030.1.mk	PAV4:12591957	PAV4:12642707	0.458873	2.43802	0.188215	1.2988e-17
	TRD	Pav_co4008691.1_g010.1.br	Pav_sc0000349.1_g190.1.mk	PAV0:149007798	PAV6:15723428	0.346146	3.42471	0.101073	3.75119e-22
		Pav_co4075743.1_g010.1.mk	Pav_sc0000890.1_g280.1.mk	PAV0:171452157	PAV1:29734782	0.180727	1.1713	0.154296	7.01053e-09
		Pav_sc0000028.1_g650.1.mk	Pav_sc0000491.1_g520.1.mk	PAV1:7026207	PAV2:10279157	0.253733	2.03903	0.124438	2.02531e-51
		Pav_sc0000131.1_g860.1.mk	Pav_sc0001335.1_g460.1.mk	PAV1:29982004	PAV2:24069443	0.366528	3.94023	0.0930218	6.03792e-43
		Pav_sc0000206.1_g130.1.mk	Pav_sc0002360.1_g140.1.mk	PAV6:2237722	PAV3:17457045	0.412014	4.25561	0.0968166	1.20294e-67
		Pav_sc0000491.1_g1340.1.mk	Pav_sc0001554.1_g120.1.mk	PAV2:10659095	PAV5:4509655	0.431594	4.49226	0.0960751	5.23406e-91
		Pav_sc0000729.1_g320.1.mk	Pav_sc0000975.1_g200.1.mk	PAV4:6591447	PAV4:13386371	0.303023	1.85009	0.163788	6.37844e-29
		Pav_sc0000983.1_g530.1.mk	Pav_sc0000069.1_g410.1.mk	PAV8:18833360	PAV1:30623042	0.661376	3.91745	0.168828	1.26705e-26
		Pav_sc0001105.1_g150.1.mk	Pav_sc0000311.1_g290.1.mk	PAV3:1723524	PAV7:18960332	0.472288	3.5536	0.132904	3.30566e-20
		Pav_sc0001405.1_g160.1.mk	Pav_sc0002858.1_g200.1.mk	PAV2:22968964	PAV6:4391791	0.668515	4.22265	0.158316	6.1846e-21
		Pav_sc0001461.1_g040.1.br	Pav_sc0000689.1_g440.1.mk	PAV5:516312	PAV3:2415942	0.182876	0.227365	0.804328	0.616337
		Pav_sc0001801.1_g530.1.mk	Pav_sc0000975.1_g200.1.mk	PAV6:9683906	PAV4:13386371	0.402397	0.973138	0.413505	0.000394625
		Pav_sc0001869.1_g440.1.mk	Pav_sc0000975.1_g200.1.mk	PAV3:10252636	PAV4:13386371	0.540311	0.55257	0.977816	1
		Pav_sc0002668.1_g160.1.mk	Pav_sc0001554.1_g120.1.mk	PAV0:54343575	PAV5:4509655	0.406479	4.48679	0.0905946	8.8189e-88
		Pav_sc0002835.1_g090.1.mk	Pav_sc0000143.1_g360.1.mk	PAV1:19902468	PAV2:21080272	0.567187	4.36279	0.130006	5.56789e-62
	DSD	Pav_co4008691.1_g010.1.br	Pav_sc0000789.1_g350.1.mk	PAV0:149007798	PAV2:19287912	0.00725821	NA	NA	NA
		Pav_co4075743.1_g010.1.mk	Pav_sc0000981.1_g490.1.mk	PAV0:171452157	PAV3:7429768	0.160159	0.707443	0.226391	1.38827e-06
		Pav_sc0000006.1_g100.1.br	Pav_sc0000006.1_g320.1.mk	PAV7:3304313	PAV7:3396461	0.470474	0.784495	0.599716	0.0199657
		Pav_sc0000006.1_g180.1.br	Pav_sc0000006.1_g320.1.mk	PAV7:3349637	PAV7:3396461	0.216959	0.525624	0.412765	1.60256e-08
		Pav_sc0000006.1_g200.1.br	Pav_sc0000131.1_g860.1.mk	PAV7:3359870	PAV1:29982004	0.553661	3.19743	0.173158	1.34854e-18
		Pav_sc0000028.1_g070.1.mk	Pav_sc0000789.1_g350.1.mk	PAV1:7336756	PAV2:19287912	0.413271	4.07647	0.10138	3.01011e-41
		Pav_sc0000028.1_g650.1.mk	Pav_sc0000113.1_g260.1.mk	PAV1:7026207	PAV7:15000233	0.540154	4.19397	0.128793	1.01666e-33
		Pav_sc0000069.1_g410.1.mk	Pav_sc0002858.1_g200.1.mk	PAV1:30623042	PAV6:4391791	0.286687	1.90616	0.150401	1.80498e-48
		Pav_sc0000113.1_g260.1.mk	Pav_sc0000491.1_g520.1.mk	PAV7:15000233	PAV2:10279157	0.214724	1.67763	0.127992	1.36997e-47
		Pav_sc0000119.1_g610.1.mk	Pav_sc0000975.1_g200.1.mk	PAV1:2989806	PAV4:13386371	0.565621	2.0015	0.282599	1.6518e-12
		Pav_sc0000129.1_g370.1.mk	Pav_sc0000554.1_g390.1.mk	PAV7:16181930	PAV2:20402034	0.64114	4.26605	0.150289	9.50694e-41
		Pav_sc0000131.1_g860.1.mk	Pav_sc0000765.1_g030.1.mk	PAV1:29982004	PAV8:1443994	0.39556	3.92984	0.100656	8.55404e-36
		Pav_sc0000138.1_g1130.1.mk	Pav_sc0000765.1_g030.1.mk	PAV2:24395920	PAV8:1443994	0.751589	2.36871	0.317299	1.44955e-10
		Pav_sc0000143.1_g360.1.mk	Pav_sc0000131.1_g860.1.mk	PAV2:21080272	PAV1:29982004	0.624054	3.93595	0.158552	1.73515e-31
		Pav_sc0000184.1_g020.1.mk	Pav_sc0000212.1_g470.1.mk	PAV1:9437235	PAV7:17174063	0.34721	4.20551	0.0825608	1.66568e-53
		Pav_sc0000206.1_g130.1.mk	Pav_sc0000744.1_g510.1.mk	PAV6:2237722	PAV6:24285338	0.331612	4.33516	0.0764935	8.67619e-89
		Pav_sc0000212.1_g830.1.mk	Pav_sc0000129.1_g370.1.mk	PAV7:16993968	PAV7:16181930	0.464489	4.1852	0.110984	3.28328e-57
		Pav_sc0000311.1_g290.1.mk	Pav_sc0003618.1_g020.1.mk	PAV7:18960332	PAV1:34437728	0.388129	4.00415	0.0969317	4.53512e-35
		Pav_sc0000334.1_g380.1.mk	Pav_sc0000691.1_g630.1.mk	PAV8:7093134	PAV1:37371466	0.110815	2.32514	0.0476596	3.53808e-50
		Pav_sc0000349.1_g190.1.mk	Pav_sc0000789.1_g350.1.mk	PAV6:15723428	PAV2:19287912	0.398024	4.0376	0.0985795	5.04388e-33
		Pav_sc0000373.1_g690.1.mk	Pav_sc0000813.1_g040.1.mk	PAV8:14222881	PAV7:14379673	0.233028	3.86402	0.060307	2.86947e-39
		Pav_sc0000375.1_g690.1.mk	Pav_sc0001323.1_g680.1.mk	PAV6:1496629	PAV1:40883405	0.781173	3.90492	0.200049	1.46711e-22
		Pav_sc0000412.1_g310.1.mk	Pav_sc0000491.1_g520.1.mk	PAV8:15379381	PAV2:10279157	0.434108	4.08355	0.106307	2.02798e-63
		Pav_sc0000491.1_g1340.1.mk	Pav_sc0002668.1_g160.1.mk	PAV2:10659095	PAV0:54343575	0.388568	4.65433	0.0834853	6.67975e-119
		Pav_sc0000491.1_g520.1.mk	Pav_sc0003618.1_g020.1.mk	PAV2:10279157	PAV1:34437728	0.476623	4.12597	0.115518	2.31399e-37
		Pav_sc0000540.1_g270.1.mk	Pav_sc0000617.1_g070.1.mk	PAV5:5297632	PAV4:12562711	0.262185	0.540229	0.485322	5.57978e-05
		Pav_sc0000551.1_g030.1.mk	Pav_sc0000975.1_g200.1.mk	PAV1:88173	PAV4:13386371	0.291335	3.95438	0.0736741	2.69422e-52
		Pav_sc0000554.1_g390.1.mk	Pav_sc0001335.1_g050.1.mk	PAV2:20402034	PAV2:24303698	0.542698	4.23778	0.128062	8.09321e-42
		Pav_sc0000638.1_g720.1.mk	Pav_sc0002835.1_g090.1.mk	PAV6:351554	PAV1:19902468	0.696594	4.42995	0.157246	3.72533e-38
		Pav_sc0000675.1_g780.1.mk	Pav_sc0000998.1_g660.1.mk	PAV2:14712774	PAV1:2253113	0.253138	3.57558	0.0707963	3.38001e-06
		Pav_sc0000691.1_g630.1.mk	Pav_sc0000975.1_g200.1.mk	PAV1:37371466	PAV4:13386371	0.359687	3.90049	0.0922159	2.85377e-47
		Pav_sc0000744.1_g510.1.mk	Pav_sc0002360.1_g140.1.mk	PAV6:24285338	PAV3:17457045	0.400482	4.31452	0.0928219	1.16879e-71
		Pav_sc0000754.1_g700.1.mk	Pav_sc0000554.1_g390.1.mk	PAV5:9555383	PAV2:20402034	0.283029	3.53481	0.0800691	1.61865e-38
		Pav_sc0000765.1_g030.1.mk	Pav_sc0001335.1_g460.1.mk	PAV8:1443994	PAV2:24069443	0.474535	3.85245	0.123177	3.24842e-25
		Pav_sc0000813.1_g040.1.mk	Pav_sc0000789.1_g350.1.mk	PAV7:14379673	PAV2:19287912	0.357629	3.92238	0.0911764	4.55731e-53
		Pav_sc0000852.1_g1120.1.mk	Pav_sc0000907.1_g750.1.mk	PAV1:32345364	PAV6:21767285	0.347053	4.26756	0.0813234	1.49488e-53
		Pav_sc0000890.1_g280.1.mk	Pav_sc0000981.1_g490.1.mk	PAV1:29734782	PAV3:7429768	0.178237	1.63964	0.108705	7.96705e-26
		Pav_sc0000907.1_g750.1.mk	Pav_sc0001051.1_g420.1.mk	PAV6:21767285	PAV1:24771434	0.164657	2.42948	0.0677746	5.85516e-41
		Pav_sc0000981.1_g490.1.mk	Pav_sc0003618.1_g020.1.mk	PAV3:7429768	PAV1:34437728	0.717264	3.75467	0.191033	6.25723e-24
		Pav_sc0000981.1_g500.1.mk	Pav_sc0000890.1_g280.1.mk	PAV3:7435825	PAV1:29734782	0.0998969	0.984333	0.101487	1.18075e-08
		Pav_sc0000983.1_g530.1.mk	Pav_sc0000131.1_g860.1.mk	PAV8:18833360	PAV1:29982004	0.675869	4.05797	0.166553	6.45638e-34
		Pav_sc0001105.1_g150.1.mk	Pav_sc0003618.1_g020.1.mk	PAV3:1723524	PAV1:34437728	0.264099	0.282199	0.935861	0.897875
		Pav_sc0001163.1_g030.1.mk	Pav_sc0001175.1_g240.1.mk	PAV4:12642707	PAV7:13104132	0.431654	3.83731	0.112489	7.37954e-31
		Pav_sc0001175.1_g240.1.mk	Pav_sc0000540.1_g270.1.mk	PAV7:13104132	PAV5:5297632	0.526142	3.8769	0.135712	2.14666e-24
		Pav_sc0001323.1_g680.1.mk	Pav_sc0001163.1_g030.1.mk	PAV1:40883405	PAV4:12642707	0.756557	3.85082	0.196466	3.98524e-12
		Pav_sc0001335.1_g050.1.mk	Pav_sc0002858.1_g200.1.mk	PAV2:24303698	PAV6:4391791	0.506374	4.1405	0.122298	1.50269e-44
		Pav_sc0001335.1_g460.1.mk	Pav_sc0000691.1_g630.1.mk	PAV2:24069443	PAV1:37371466	0.578083	3.88746	0.148705	3.51016e-25
		Pav_sc0001339.1_g200.1.mk	Pav_sc0000813.1_g040.1.mk	PAV6:17153865	PAV7:14379673	0.333243	3.74338	0.0890218	4.09008e-38
		Pav_sc0001341.1_g490.1.mk	Pav_sc0002360.1_g140.1.mk	PAV6:19673542	PAV3:17457045	0.545311	4.27033	0.127698	7.14774e-45
		Pav_sc0001405.1_g160.1.mk	Pav_sc0000554.1_g390.1.mk	PAV2:22968964	PAV2:20402034	0.651138	4.18431	0.155614	5.62231e-26
		Pav_sc0001461.1_g040.1.br	Pav_sc0000069.1_g410.1.mk	PAV5:516312	PAV1:30623042	0.217123	2.57761	0.0842341	2.12209e-12
		Pav_sc0001554.1_g120.1.mk	Pav_sc0006257.1_g050.1.mk	PAV5:4509655	PAV1:8353072	0.650196	4.35374	0.149342	3.48967e-54
		Pav_sc0001673.1_g100.1.mk	Pav_sc0000975.1_g200.1.mk	PAV2:14312858	PAV4:13386371	0.432576	1.00237	0.431555	0.000619056
		Pav_sc0001801.1_g530.1.mk	Pav_sc0000729.1_g320.1.mk	PAV6:9683906	PAV4:6591447	0.532055	3.42243	0.155461	1.17735e-14
		Pav_sc0001869.1_g440.1.mk	Pav_sc0000729.1_g320.1.mk	PAV3:10252636	PAV4:6591447	0.546658	3.29612	0.165849	4.23162e-12
		Pav_sc0001878.1_g180.1.mk	Pav_sc0000131.1_g860.1.mk	PAV1:9986579	PAV1:29982004	0.725599	3.87922	0.187048	1.03156e-20
		Pav_sc0001974.1_g030.1.mk	Pav_sc0000789.1_g350.1.mk	PAV7:6429832	PAV2:19287912	0.469032	3.95516	0.118587	1.31512e-44
		Pav_sc0002360.1_g140.1.mk	Pav_sc0004290.1_g150.1.mk	PAV3:17457045	PAV1:30952940	0.49367	4.13792	0.119304	6.55638e-28
		Pav_sc0002835.1_g090.1.mk	Pav_sc0000131.1_g860.1.mk	PAV1:19902468	PAV1:29982004	0.598441	3.87276	0.154526	8.18314e-26
		Pav_sc0004290.1_g150.1.mk	Pav_sc0000744.1_g510.1.mk	PAV1:30952940	PAV6:24285338	0.46172	4.14465	0.111402	1.37424e-35
Pyrus bretschneideri	WGD	Pbr013560.1	Pbr031540.1	Pb1:9914018	Pb11:12848011	0.769188	4.07085	0.18895	3.23229e-14
		Pbr009416.1	Pbr018965.1	Pb1:6223413	Pb11:27550249	0.0582973	0.251383	0.231906	1.42872e-12
		Pbr013612.1	Pbr031540.1	Pb1:9499069	Pb11:12848011	0.0277612	0.148766	0.186609	6.79112e-09
		Pbr013612.1	Pbr010791.1	Pb1:9499069	Pb13:148092	0.317453	3.97218	0.0799192	4.67888e-39
		Pbr009416.1	Pbr011405.1	Pb1:6223413	Pb17:21091071	0.489473	4.20777	0.116326	2.13275e-44
		Pbr009416.1	Pbr003841.1	Pb1:6223413	Pb3:26395891	0.304354	4.15095	0.0733214	4.34044e-66
		Pbr009538.1	Pbr013022.1	Pb1:7105178	Pb3:23157689	0.293739	1.65776	0.177191	2.59663e-25
		Pbr009538.1	Pbr010918.1	Pb1:7105178	Pb7:11485947	0.309955	1.79206	0.17296	1.00406e-26
		Pbr013560.1	Pbr002605.3	Pb1:9914018	scaffold1104.0:14250	0.766095	4.19495	0.182623	1.08134e-12
		Pbr013576.1	Pbr022745.1	Pb1:9754114	scaffold346.0.1:139060	0.445915	4.0917	0.10898	6.99512e-34
		Pbr013560.1	Pbr038043.1	Pb1:9914018	scaffold791.0:177946	0.0290199	0.159395	0.182063	1.5206e-10
		Pbr032133.1	Pbr023971.1	Pb10:13585316	Pb5:15217342	0.0251564	0.215858	0.116542	3.30795e-07
		Pbr032133.1	Pbr033282.1	Pb10:13585316	Pb5:14318728	0.0547812	0.242594	0.225814	7.51956e-12
		Pbr031635.1	Pbr027388.1	Pb10:18053397	Pb5:13196624	0.105834	1.89607	0.0558174	3.20079e-82
		Pbr031540.1	Pbr010791.1	Pb11:12848011	Pb13:148092	0.321268	3.98378	0.080644	4.634e-40
		Pbr038288.1	Pbr017398.1	Pb11:5039169	Pb15:26110434	0.579903	3.91966	0.147947	9.85918e-32
		Pbr018965.1	Pbr003841.1	Pb11:27550249	Pb3:26395891	0.530103	4.18779	0.126583	2.66971e-38
		Pbr017324.1	Pbr023109.1	Pb11:24542163	Pb3:18083637	0.324428	4.36891	0.0742582	6.93279e-90
		Pbr042867.1	Pbr013022.1	Pb11:26475910	Pb3:23157689	0.0410069	0.175787	0.233276	7.47558e-10
		Pbr035826.1	Pbr019251.1	Pb12:16606049	Pb2:3827904	0.352196	4.13141	0.0852484	8.17452e-59
		Pbr008272.1	Pbr029344.1	Pb12:9573132	scaffold491.0:243197	0.251364	3.88771	0.0646561	6.02926e-58
		Pbr003597.1	Pbr029099.1	Pb13:11226542	Pb16:1313018	0.663694	3.85717	0.172068	1.10261e-35
		Pbr014762.1	Pbr031084.2	Pb13:11620608	Pb16:17544248	0.0576199	0.207637	0.277503	4.21922e-10
		Pbr020683.1	Pbr033165.1	Pb13:9878377	Pb16:11138207	0.152391	0.33243	0.458416	8.5776e-05
		Pbr015027.1	Pbr026769.1	Pb13:8809751	Pb17:7792835	0.298	4.17221	0.071425	4.48713e-73
		Pbr014986.1	Pbr008628.1	Pb13:8493272	Pb17:6293668	0.266018	2.83415	0.0938617	5.49405e-48
		Pbr034794.1	Pbr038130.1	Pb13:14312932	Pb2:17937468	0.0216344	0.112784	0.191822	1.53908e-08
		Pbr028792.1	Pbr013336.1	Pb13:1840076	Pb3:20846734	0.185184	3.63956	0.0508809	2.72158e-79
		Pbr012020.2	Pbr028950.1	Pb13:9186668	Pb4:1728436	0.492716	4.17702	0.117959	1.38873e-42
		Pbr014986.1	Pbr001707.1	Pb13:8493272	Pb9:2167824	0.409231	4.09329	0.0999761	1.15051e-34
		Pbr026157.1	Pbr015257.1	Pb14:6551755	Pb9:7829374	0.0466218	0.149997	0.310819	1.4357e-08
		Pbr026157.1	Pbr032029.1	Pb14:6551755	scaffold570.0:240794	0.0480252	0.149585	0.321055	2.93976e-08
		Pbr019623.1	Pbr019599.1	Pb15:8082101	Pb15:8273642	0.31073	4.31235	0.0720559	9.77265e-65
		Pbr019599.1	Pbr008715.1	Pb15:8273642	Pb15:8308660	0.31073	4.31235	0.0720559	9.77265e-65
		Pbr019878.1	Pbr041497.1	Pb15:6270768	Pb2:18358352	0.0390447	0.175817	0.222076	6.43798e-14
		Pbr037332.1	Pbr011754.1	Pb15:17559003	Pb2:17197542	0.216522	1.3715	0.157873	2.61005e-43
		Pbr020818.1	Pbr032867.1	Pb15:41991109	Pb3:25519056	0.0399482	0.237117	0.168474	6.44256e-28
		Pbr019878.1	Pbr025010.1	Pb15:6270768	Pb8:14605449	0.297169	2.13066	0.139473	1.67589e-41
		Pbr019984.2	Pbr036501.1	Pb15:5578143	Pb8:16317491	0.100683	0.298989	0.336745	1.61524e-08
		Pbr019958.2	Pbr036465.1	Pb15:5723302	Pb8:16580671	0.00952439	0.123171	0.0773267	3.90335e-12
		Pbr000880.1	Pbr004281.1	Pb15:40294604	Pb8:5918411	0.796409	4.41398	0.180429	2.83811e-22
		Pbr019984.2	Pbr036521.1	Pb15:5578143	Pb8:16166152	0.100683	0.298989	0.336745	1.61524e-08
		Pbr019878.1	Pbr015257.1	Pb15:6270768	Pb9:7829374	0.295331	1.96474	0.150316	1.73108e-48
		Pbr034322.1	Pbr029144.1	Pb15:12152801	scaffold489.0.1:186474	0.486391	4.13332	0.117676	1.44081e-53
		Pbr033182.1	Pbr033165.1	Pb16:10896902	Pb16:11138207	0.00140602	NA	NA	NA
		Pbr008628.1	Pbr001707.1	Pb17:6293668	Pb9:2167824	0.425372	4.15925	0.102271	2.30753e-52
		Pbr041497.1	Pbr015257.1	Pb2:18358352	Pb9:7829374	0.329997	1.87754	0.175761	1.0698e-42
		Pbr035196.1	Pbr026864.1	Pb2:12618701	scaffold435.0.1:68336	0.0347492	0.1683	0.206472	2.8278e-10
		Pbr041497.1	Pbr032029.1	Pb2:18358352	scaffold570.0:240794	0.313445	1.95708	0.16016	3.95211e-46
		Pbr033282.1	Pbr023972.1	Pb5:14318728	Pb5:15240181	0.0211668	0.0661905	0.319786	0.0673068
		Pbr033283.1	Pbr023971.1	Pb5:14330728	Pb5:15217342	0.520318	1.49963	0.346964	9.20908e-09
		Pbr020926.1	Pbr023081.1	Pb6:20488183	scaffold352.0:259346	0.457181	4.5517	0.100442	6.66518e-84
		Pbr036521.1	Pbr036501.1	Pb8:16166152	Pb8:16317491	NA	NA	NA	NA
		Pbr025010.1	Pbr015257.1	Pb8:14605449	Pb9:7829374	0.289617	4.21152	0.0687678	7.94574e-44
		Pbr015257.1	Pbr032029.1	Pb9:7829374	scaffold570.0:240794	0.00160867	0.00519324	0.309762	0.236922
		Pbr002605.3	Pbr038043.1	scaffold1104.0:14250	scaffold791.0:177946	0.00325942	0.0291101	0.111969	0.00302558
		Pbr031417.1	Pbr031449.1	scaffold556.0:17312	scaffold556.0:289909	0.00182731	0.00764657	0.238971	0.118041
	TD	Pbr023972.1	Pbr023973.1	Pb5:15240181	Pb5:15254629	0.112001	0.228976	0.48914	0.000235918
		Pbr033282.1	Pbr033283.1	Pb5:14318728	Pb5:14330728	0.0207284	0.0689167	0.300774	0.0333144
		Pbr033286.1	Pbr033287.1	Pb5:14342175	Pb5:14352469	0.227519	0.410822	0.553814	0.0530052
		Pbr036845.1	Pbr036846.1	scaffold738.0:106268	scaffold738.0:168274	NA	NA	NA	NA
	PD	Pbr033285.1	Pbr033287.1	Pb5:14339942	Pb5:14352469	0.223651	0.227751	0.981997	0.896358
		Pbr035039.1	Pbr035042.1	Pb6:10231673	Pb6:10284434	0.00117093	NA	NA	NA
	TRD	Pbr001473.1	Pbr025436.1	scaffold1034.0:25101	Pb15:397903	0.384317	4.13729	0.0928909	7.2779e-47
		Pbr002817.1	Pbr018965.1	scaffold1115.0:43207	Pb11:27550249	0.62331	4.24761	0.146744	5.52245e-32
		Pbr006980.1	Pbr026769.1	Pb16:6405193	Pb17:7792835	0.0176274	0.193941	0.0908905	3.47939e-18
		Pbr012909.1	Pbr025010.1	Pb3:2534965	Pb8:14605449	0.667489	3.97747	0.167817	2.56057e-24
		Pbr013832.1	Pbr031449.1	scaffold202.0.1:602675	scaffold556.0:289909	0.282452	1.54064	0.183335	5.50625e-38
		Pbr015082.1	Pbr032133.1	Pb6:20218577	Pb10:13585316	0.216243	1.94113	0.1114	2.95074e-56
		Pbr019562.1	Pbr025777.1	Pb15:27298145	Pb5:10997947	NA	NA	NA	NA
		Pbr020338.1	Pbr025436.1	Pb6:3393140	Pb15:397903	0.78385	4.04218	0.193917	5.40836e-18
		Pbr028036.1	Pbr025777.1	Pb4:2840934	Pb5:10997947	0.182597	1.52707	0.119574	1.34636e-55
		Pbr034496.1	Pbr011405.1	Pb17:22484367	Pb17:21091071	0.0873333	0.511981	0.170579	3.51418e-06
		Pbr038217.1	Pbr020105.1	Pb11:4268943	Pb15:4794759	0.538219	4.07891	0.131952	6.10458e-40
		Pbr039042.1	Pbr036465.1	Pb12:10231376	Pb8:16580671	0.623099	3.93511	0.158343	1.12322e-24
	DSD	Pbr000880.1	Pbr020105.1	Pb15:40294604	Pb15:4794759	0.0891248	0.22047	0.40425	9.49831e-09
		Pbr001473.1	Pbr034322.1	scaffold1034.0:25101	Pb15:12152801	0.056601	0.274093	0.206503	2.42814e-14
		Pbr001634.1	Pbr024562.1	Pb15:35333366	Pb8:1188290	0.0312832	0.128935	0.242628	4.05434e-06
		Pbr001707.1	Pbr015082.1	Pb9:2167824	Pb6:20218577	0.449491	4.18155	0.107494	2.96398e-49
		Pbr002817.1	Pbr003841.1	scaffold1115.0:43207	Pb3:26395891	0.625265	4.21094	0.148486	5.40623e-35
		Pbr003597.1	Pbr036465.1	Pb13:11226542	Pb8:16580671	0.0352497	0.127333	0.276832	8.37405e-09
		Pbr003841.1	Pbr011405.1	Pb3:26395891	Pb17:21091071	0.29554	4.13742	0.0714309	5.36399e-78
		Pbr004281.1	Pbr020105.1	Pb8:5918411	Pb15:4794759	0.835512	4.38377	0.190592	1.34579e-22
		Pbr006163.1	Pbr020105.1	Pb8:15519768	Pb15:4794759	0.0359108	0.196756	0.182514	3.47877e-17
		Pbr006980.1	Pbr015027.1	Pb16:6405193	Pb13:8809751	0.0187898	0.204747	0.0917707	7.7242e-19
		Pbr008272.1	Pbr038130.1	Pb12:9573132	Pb2:17937468	0.0375498	0.171385	0.219096	1.02618e-09
		Pbr008628.1	Pbr015082.1	Pb17:6293668	Pb6:20218577	0.0368113	0.121417	0.303182	3.34145e-06
		Pbr008715.1	Pbr019623.1	Pb15:8308660	Pb15:8082101	0.0320236	0.168255	0.190327	4.01814e-12
		Pbr009416.1	Pbr013576.1	Pb1:6223413	Pb1:9754114	0.299652	4.12982	0.0725581	1.79512e-70
		Pbr009538.1	Pbr042867.1	Pb1:7105178	Pb11:26475910	0.0593037	0.234985	0.252372	3.7319e-11
		Pbr010791.1	Pbr036465.1	Pb13:148092	Pb8:16580671	0.322968	3.98279	0.0810908	1.29105e-40
		Pbr010918.1	Pbr042867.1	Pb7:11485947	Pb11:26475910	0.312431	1.9223	0.16253	2.2422e-28
		Pbr011405.1	Pbr018965.1	Pb17:21091071	Pb11:27550249	0.292674	4.17364	0.0701245	3.07665e-75
		Pbr011754.1	Pbr015082.1	Pb2:17197542	Pb6:20218577	0.236384	1.31728	0.179448	5.66951e-40
		Pbr012020.2	Pbr031417.1	Pb13:9186668	scaffold556.0:17312	0.281185	2.46409	0.114113	6.78473e-48
		Pbr012909.1	Pbr036465.1	Pb3:2534965	Pb8:16580671	0.702827	4.04247	0.173861	1.7313e-21
		Pbr013022.1	Pbr036465.1	Pb3:23157689	Pb8:16580671	0.631494	3.94505	0.160072	7.54759e-26
		Pbr013336.1	Pbr028942.1	Pb3:20846734	Pb4:1768370	0.182999	4.29036	0.0426535	1.06433e-86
		Pbr013560.1	Pbr036465.1	Pb1:9914018	Pb8:16580671	0.0227977	0.15009	0.151893	6.84697e-10
		Pbr013576.1	Pbr035042.1	Pb1:9754114	Pb6:10284434	0.0726425	0.191326	0.37968	2.54209e-06
		Pbr013612.1	Pbr036465.1	Pb1:9499069	Pb8:16580671	0.0332546	0.15376	0.216275	2.49528e-08
		Pbr013832.1	Pbr031417.1	scaffold202.0.1:602675	scaffold556.0:17312	0.28426	1.56426	0.181721	2.41423e-38
		Pbr014762.1	Pbr015492.1	Pb13:11620608	Pb15:15856168	0.354931	4.23516	0.0838058	1.97855e-67
		Pbr014852.1	Pbr036845.1	Pb13:12405687	scaffold738.0:106268	0.0449989	0.12524	0.359301	2.09713e-06
		Pbr014986.1	Pbr037332.1	Pb13:8493272	Pb15:17559003	0.270843	1.89887	0.142634	1.1764e-40
		Pbr015027.1	Pbr038130.1	Pb13:8809751	Pb2:17937468	0.00118411	0.00650334	0.182076	0.157738
		Pbr015082.1	Pbr033283.1	Pb6:20218577	Pb5:14330728	0.216645	1.94047	0.111645	1.57822e-56
		Pbr015492.1	Pbr031084.2	Pb15:15856168	Pb16:17544248	0.360415	4.24141	0.0849752	1.92577e-54
		Pbr015521.1	Pbr041497.1	Pb15:15615470	Pb2:18358352	0.520784	4.24263	0.12275	6.77001e-42
		Pbr015936.1	Pbr030681.1	scaffold235.0:131270	Pb9:19989407	0.538495	3.3365	0.161395	1.02741e-30
		Pbr017324.1	Pbr031449.1	Pb11:24542163	scaffold556.0:289909	0.052867	0.141297	0.374154	1.06251e-06
		Pbr017398.1	Pbr024562.1	Pb15:26110434	Pb8:1188290	0.351786	3.86702	0.0909708	8.20252e-60
		Pbr018965.1	Pbr022745.1	Pb11:27550249	scaffold346.0.1:139060	0.0700034	0.29894	0.234172	1.64426e-14
		Pbr019251.1	Pbr027388.1	Pb2:3827904	Pb5:13196624	0.346722	4.10617	0.0844392	3.53441e-63
		Pbr019562.1	Pbr028036.1	Pb15:27298145	Pb4:2840934	0.0499788	0.182137	0.274403	7.1907e-09
		Pbr019599.1	Pbr028792.1	Pb15:8273642	Pb13:1840076	0.0320236	0.168255	0.190327	4.01814e-12
		Pbr019623.1	Pbr028792.1	Pb15:8082101	Pb13:1840076	NA	NA	NA	NA
		Pbr019878.1	Pbr026157.1	Pb15:6270768	Pb14:6551755	0.331112	2.49536	0.132691	1.67181e-37
		Pbr019958.2	Pbr031540.1	Pb15:5723302	Pb11:12848011	0.313955	3.97802	0.0789224	1.59286e-46
		Pbr019984.2	Pbr022419.2	Pb15:5578143	Pb17:3390667	0.222649	2.57609	0.0864291	1.65234e-39
		Pbr020338.1	Pbr001473.1	Pb6:3393140	scaffold1034.0:25101	0.830998	3.74381	0.221966	7.01508e-12
		Pbr020522.1	Pbr020338.1	Pb3:6859033	Pb6:3393140	0.443505	0.925126	0.4794	0.0101376
		Pbr020683.1	Pbr033182.1	Pb13:9878377	Pb16:10896902	0.150797	0.331286	0.455186	5.14368e-05
		Pbr020818.1	Pbr020926.1	Pb15:41991109	Pb6:20488183	0.425484	4.57487	0.0930047	1.58886e-81
		Pbr020926.1	Pbr032867.1	Pb6:20488183	Pb3:25519056	0.00116018	0.00506708	0.228965	0.10959
		Pbr022419.2	Pbr036501.1	Pb17:3390667	Pb8:16317491	0.150442	1.43035	0.105178	1.574e-43
		Pbr022745.1	Pbr035042.1	scaffold346.0.1:139060	Pb6:10284434	0.485817	4.11446	0.118075	8.53955e-34
		Pbr023081.1	Pbr032867.1	scaffold352.0:259346	Pb3:25519056	0.438306	4.51535	0.0970703	4.7921e-86
		Pbr023109.1	Pbr031449.1	Pb3:18083637	scaffold556.0:289909	0.331021	4.35936	0.0759334	1.74901e-87
		Pbr023971.1	Pbr033287.1	Pb5:15217342	Pb5:14352469	0.0309699	0.0703326	0.440335	0.00963711
		Pbr023972.1	Pbr033283.1	Pb5:15240181	Pb5:14330728	0.0584585	0.163748	0.357002	0.00831568
		Pbr023973.1	Pbr033283.1	Pb5:15254629	Pb5:14330728	0.0410337	0.0925399	0.443416	0.0791653
		Pbr024562.1	Pbr038288.1	Pb8:1188290	Pb11:5039169	0.337393	3.90444	0.0864126	2.48867e-58
		Pbr025010.1	Pbr026157.1	Pb8:14605449	Pb14:6551755	0.33371	2.21558	0.150619	5.32882e-36
		Pbr025436.1	Pbr034322.1	Pb15:397903	Pb15:12152801	0.404307	4.10866	0.0984036	1.73166e-47
		Pbr025777.1	Pbr035196.1	Pb5:10997947	Pb2:12618701	0.162139	1.95943	0.082748	7.40466e-68
		Pbr025961.1	Pbr038217.1	Pb8:259805	Pb11:4268943	0.0646856	0.171749	0.376629	5.05689e-05
		Pbr026769.1	Pbr038130.1	Pb17:7792835	Pb2:17937468	0.294927	4.16379	0.0708313	1.57654e-74
		Pbr026864.1	Pbr028036.1	scaffold435.0.1:68336	Pb4:2840934	0.192936	1.3976	0.138047	2.65072e-50
		Pbr027388.1	Pbr034794.1	Pb5:13196624	Pb13:14312932	0.108065	1.67042	0.0646933	9.41236e-78
		Pbr028036.1	Pbr035196.1	Pb4:2840934	Pb2:12618701	0.0499788	0.182137	0.274403	7.1907e-09
		Pbr028792.1	Pbr028942.1	Pb13:1840076	Pb4:1768370	0.00942502	0.10774	0.0874791	5.89446e-13
		Pbr028942.1	Pbr008715.1	Pb4:1768370	Pb15:8308660	0.369398	4.29722	0.0859621	4.86982e-48
		Pbr028950.1	Pbr013832.1	Pb4:1728436	scaffold202.0.1:602675	0.474546	4.17486	0.113667	5.98494e-39
		Pbr029099.1	Pbr036465.1	Pb16:1313018	Pb8:16580671	0.663623	3.84549	0.172572	8.53446e-36
		Pbr029144.1	Pbr033283.1	scaffold489.0.1:186474	Pb5:14330728	0.482004	4.15032	0.116137	6.71302e-57
		Pbr029280.1	Pbr013832.1	Pb8:14085941	scaffold202.0.1:602675	0.460005	4.12082	0.111629	3.35731e-48
		Pbr029344.1	Pbr034794.1	scaffold491.0:243197	Pb13:14312932	0.246225	4.24099	0.0580584	2.32734e-62
		Pbr029705.1	Pbr020105.1	Pb9:14058087	Pb15:4794759	0.28751	1.66572	0.172604	7.31527e-43
		Pbr030681.1	Pbr031417.1	Pb9:19989407	scaffold556.0:17312	0.408378	4.23062	0.096529	8.98671e-97
		Pbr031084.2	Pbr029280.1	Pb16:17544248	Pb8:14085941	0.758017	3.97366	0.19076	3.72555e-23
		Pbr031540.1	Pbr036465.1	Pb11:12848011	Pb8:16580671	0.00763183	0.00806939	0.945775	0.580633
		Pbr031635.1	Pbr034794.1	Pb10:18053397	Pb13:14312932	0.0266123	0.1095	0.243035	2.56289e-07
		Pbr032133.1	Pbr033283.1	Pb10:13585316	Pb5:14330728	0.557175	1.55152	0.359115	7.0833e-08
		Pbr032271.1	Pbr034794.1	Pb7:10146313	Pb13:14312932	0.223275	4.25311	0.0524969	2.76838e-76
		Pbr033165.1	Pbr017398.1	Pb16:11138207	Pb15:26110434	0.605861	3.88536	0.155934	3.83326e-16
		Pbr033182.1	Pbr017398.1	Pb16:10896902	Pb15:26110434	0.6092	3.88313	0.156884	3.62831e-16
		Pbr033282.1	Pbr011754.1	Pb5:14318728	Pb2:17197542	0.0661471	1.33307	0.04962	4.87771e-30
		Pbr033285.1	Pbr023972.1	Pb5:14339942	Pb5:15240181	0.170369	0.109416	1.55708	0.23405
		Pbr033286.1	Pbr023971.1	Pb5:14342175	Pb5:15217342	0.372656	0.973445	0.382821	0.000981596
		Pbr033287.1	Pbr023972.1	Pb5:14352469	Pb5:15240181	0.395796	0.519062	0.762521	0.0970346
		Pbr034322.1	Pbr033283.1	Pb15:12152801	Pb5:14330728	0.00527488	0.00517177	1.01994	0.918086
		Pbr034496.1	Pbr009416.1	Pb17:22484367	Pb1:6223413	0.0840496	0.317382	0.264822	0.00172313
		Pbr035039.1	Pbr015257.1	Pb6:10231673	Pb9:7829374	0.623028	4.24532	0.146756	1.26256e-31
		Pbr035042.1	Pbr015257.1	Pb6:10284434	Pb9:7829374	0.621691	4.24003	0.146624	1.4492e-32
		Pbr035740.1	Pbr020105.1	Pb11:26016799	Pb15:4794759	0.712098	4.31358	0.165083	8.07029e-15
		Pbr035826.1	Pbr027388.1	Pb12:16606049	Pb5:13196624	0.018322	0.186996	0.0979805	1.28579e-17
		Pbr036501.1	Pbr001473.1	Pb8:16317491	scaffold1034.0:25101	0.687578	3.99112	0.172277	3.70195e-28
		Pbr036521.1	Pbr001473.1	Pb8:16166152	scaffold1034.0:25101	0.687578	3.99112	0.172277	3.70195e-28
		Pbr036846.1	Pbr020818.1	scaffold738.0:168274	Pb15:41991109	0.674288	4.35121	0.154966	7.77588e-49
		Pbr037332.1	Pbr033283.1	Pb15:17559003	Pb5:14330728	0.0271256	0.163	0.166415	2.69974e-11
		Pbr038043.1	Pbr036465.1	scaffold791.0:177946	Pb8:16580671	0.768166	4.00313	0.191891	3.98323e-14
		Pbr038288.1	Pbr036465.1	Pb11:5039169	Pb8:16580671	0.0203198	0.164835	0.123274	4.12913e-11
		Pbr039042.1	Pbr010791.1	Pb12:10231376	Pb13:148092	0.712273	4.09956	0.173744	1.77341e-24
		Pbr041497.1	Pbr026157.1	Pb2:18358352	Pb14:6551755	0.313923	1.90889	0.164453	2.58087e-45
		Pbr042867.1	Pbr010791.1	Pb11:26475910	Pb13:148092	0.663928	4.06903	0.163166	1.761e-29
Pyrus communis	WGD	pycom01g15980	pycom11g07870	Pco1:15710782	Pco11:6004112	0.408701	4.01012	0.101917	1.09184e-32
		pycom01g17200	pycom11g05910	Pco1:16570279	Pco11:4530886	0.297151	1.43304	0.207358	2.72498e-24
		pycom01g14400	pycom12g12590	Pco1:14573760	Pco12:15050945	0.247347	1.61947	0.152733	2.05119e-45
		pycom01g15980	pycom03g06750	Pco1:15710782	Pco3:5279290	0.0798008	0.233812	0.341304	1.13574e-08
		pycom01g17200	pycom03g05260	Pco1:16570279	Pco3:4076185	0.0520685	0.213585	0.243783	1.75775e-10
		pycom01g14400	pycom04g10370	Pco1:14573760	Pco4:13118601	0.0263557	0.171529	0.153652	4.75898e-13
		pycom01g14400	pycom07g17570	Pco1:14573760	Pco7:20094576	0.250097	2.13258	0.117274	1.32202e-40
		pycom01g15980	pycom07g19030	Pco1:15710782	Pco7:21403289	0.338614	4.1902	0.0808111	8.04713e-62
		pycom01g17200	pycom07g20220	Pco1:16570279	Pco7:22390091	0.317556	2.53882	0.12508	1.16584e-28
		pycom01g23030	pycom07g26360	Pco1:20464574	Pco7:26377181	0.766058	3.93518	0.194669	5.50089e-15
		pycom01g23250	pycom07g26670	Pco1:20620770	Pco7:26639295	0.0307368	0.131642	0.233488	1.36304e-08
		pycom01g23030	pycom07g25970	Pco1:20464574	Pco7:26129016	0.0783475	0.190234	0.411848	1.44603e-05
		pycom10g12160	pycom15g20500	Pco10:15736174	Pco15:14698731	0.257952	2.54605	0.101315	1.71849e-33
		pycom10g10880	pycom15g21180	Pco10:14385437	Pco15:15181466	0.153203	1.70258	0.0899828	1.46269e-54
		pycom10g08770	pycom02g14740	Pco10:11549133	Pco2:11337437	0.0454773	0.171423	0.265292	1.45165e-08
		pycom10g12160	pycom02g08910	Pco10:15736174	Pco2:6156478	0.111194	0.346812	0.320618	6.69143e-08
		pycom10g10880	pycom02g09700	Pco10:14385437	Pco2:6709032	0.0724266	0.163926	0.441825	0.000406702
		pycom10g08770	pycom05g09390	Pco10:11549133	Pco5:12554372	0.195151	2.08431	0.0936285	3.17104e-47
		pycom10g10880	pycom05g11820	Pco10:14385437	Pco5:15384646	0.0986844	1.3561	0.072771	1.36037e-53
		pycom10g12160	pycom05g13440	Pco10:15736174	Pco5:16993607	0.231817	1.49838	0.154712	4.29318e-43
		pycom11g22340	pycom03g17840	Pco11:25338340	Pco3:18906989	0.347841	3.93792	0.088331	3.77703e-56
		pycom11g03920	pycom03g03590	Pco11:3068824	Pco3:2868775	0.364635	3.85685	0.0945422	1.54728e-37
		pycom11g05910	pycom03g05260	Pco11:4530886	Pco3:4076185	0.336505	1.7657	0.190578	2.39899e-24
		pycom11g07870	pycom03g06750	Pco11:6004112	Pco3:5279290	0.301876	4.19074	0.072034	2.40315e-68
		pycom11g09070	pycom03g07750	Pco11:7236761	Pco3:6152942	0.507163	4.57355	0.11089	2.06859e-60
		pycom11g07870	pycom07g19030	Pco11:6004112	Pco7:21403289	0.564967	4.27333	0.132208	6.78889e-37
		pycom11g05910	pycom07g20220	Pco11:4530886	Pco7:22390091	0.483591	4.04621	0.119517	3.30288e-28
		pycom12g05090	pycom14g04670	Pco12:4966315	Pco14:4390344	0.0204193	0.258051	0.0791289	4.28682e-17
		pycom12g09410	pycom14g09050	Pco12:11367951	Pco14:10544395	0.121901	0.365314	0.333687	0.00138244
		pycom12g12590	pycom04g10370	Pco12:15050945	Pco4:13118601	0.0435986	0.199433	0.218613	2.86617e-11
		pycom12g19680	pycom04g17390	Pco12:21425953	Pco4:19791186	0.18635	3.78493	0.0492347	6.6648e-41
		pycom12g19740	pycom04g17430	Pco12:21458683	Pco4:19830179	0.258616	2.06689	0.125123	4.59121e-34
		pycom12g23920	pycom04g21650	Pco12:24356000	Pco4:22706947	0.049413	0.106075	0.465831	0.00310596
		pycom12g12590	pycom07g17570	Pco12:15050945	Pco7:20094576	0.262754	1.83023	0.143563	1.97435e-37
		pycom13g03190	pycom16g03350	Pco13:2142005	Pco16:2085855	0.162097	0.286936	0.564923	0.104287
		pycom13g03200	pycom16g03360	Pco13:2143325	Pco16:2087001	0.0127005	0.14452	0.0878803	1.09381e-08
		pycom13g12680	pycom16g12490	Pco13:8892082	Pco16:8797784	0.085003	0.219726	0.38686	0.00042521
		pycom13g13000	pycom16g12980	Pco13:9219658	Pco16:9213172	0.0165191	0.119128	0.138667	5.64453e-07
		pycom13g14470	pycom16g14280	Pco13:10458414	Pco16:10319838	0.0414985	0.13922	0.298078	8.39793e-07
		pycom13g15430	pycom16g15100	Pco13:11241579	Pco16:11092887	0.0398	0.179654	0.221537	6.56016e-11
		pycom13g16160	pycom16g15740	Pco13:11903550	Pco16:11679226	0.0385447	0.142156	0.271145	6.59913e-10
		pycom13g18910	pycom16g18520	Pco13:14940297	Pco16:15184965	0.0629959	0.213668	0.294831	7.19224e-06
		pycom13g12680	pycom09g19420	Pco13:8892082	Pco9:20274809	0.294261	3.87342	0.0759695	3.83112e-39
		pycom15g05160	pycom15g18840	Pco15:3088835	Pco15:13361034	0.307698	2.7246	0.112933	2.90293e-41
		pycom15g03860	pycom17g22840	Pco15:2369102	Pco17:21231296	0.169901	1.42064	0.119594	1.81312e-31
		pycom15g18840	pycom17g17010	Pco15:13361034	Pco17:14910261	0.0549753	0.209128	0.262878	3.19366e-11
		pycom15g14450	pycom02g01310	Pco15:9856643	Pco2:758509	0.487351	4.17238	0.116804	1.34575e-62
		pycom15g17250	pycom02g04740	Pco15:12165969	Pco2:3074862	0.358055	4.2249	0.0847486	1.29963e-53
		pycom15g18840	pycom02g06760	Pco15:13361034	Pco2:4697539	0.283525	1.46643	0.193344	9.34593e-38
		pycom15g20500	pycom02g08910	Pco15:14698731	Pco2:6156478	0.0341079	0.18088	0.188566	2.10423e-11
		pycom15g21180	pycom02g09700	Pco15:15181466	Pco2:6709032	0.0177819	0.167658	0.106061	5.01288e-11
		pycom15g25550	pycom02g14740	Pco15:20067788	Pco2:11337437	0.0314339	0.16461	0.19096	1.56104e-10
		pycom15g25550	pycom05g09390	Pco15:20067788	Pco5:12554372	0.170229	1.69729	0.100295	1.65534e-60
		pycom15g21180	pycom05g11820	Pco15:15181466	Pco5:15384646	0.110706	2.5384	0.0436127	9.71601e-46
		pycom15g20500	pycom05g13440	Pco15:14698731	Pco5:16993607	0.270993	2.03991	0.132845	5.57895e-42
		pycom15g20500	pycom06g00590	Pco15:14698731	Pco6:544847	0.243043	1.24222	0.195652	1.19069e-36
		pycom15g33130	pycom08g15740	Pco15:32475445	Pco8:15514831	0.0752094	0.223875	0.335943	1.19633e-05
		pycom15g07940	pycom08g08420	Pco15:4928258	Pco8:6752340	0.374504	3.76446	0.099484	6.3384e-26
		pycom15g10610	pycom08g11880	Pco15:7076185	Pco8:10170149	0.144851	0.28257	0.512621	0.00111951
		pycom15g18840	pycom08g05500	Pco15:13361034	Pco8:4215035	0.321381	2.0356	0.15788	8.15982e-46
		pycom15g04170	pycom08g04160	Pco15:2517186	Pco8:3187567	0.448625	6.42801	0.0697922	8.12318e-11
		pycom15g05140	pycom08g05500	Pco15:3073679	Pco8:4215035	0.0833891	0.153625	0.542809	0.0763954
		pycom15g05140	pycom09g10440	Pco15:3073679	Pco9:8551248	0.189009	1.86378	0.101412	2.13442e-17
		pycom15g18840	pycom09g10440	Pco15:13361034	Pco9:8551248	0.294478	2.3382	0.125942	2.63485e-52
		pycom16g12490	pycom17g27730	Pco16:8797784	Pco17:25842374	0.399528	3.96514	0.10076	4.58656e-36
		pycom16g24670	pycom06g02610	Pco16:26254246	Pco6:3135277	0.0240981	0.159183	0.151386	6.5105e-24
		pycom16g12490	pycom09g19420	Pco16:8797784	Pco9:20274809	0.212511	1.72869	0.122932	5.0089e-42
		pycom17g17010	pycom02g06760	Pco17:14910261	Pco2:4697539	0.325558	1.72803	0.188398	7.02533e-41
		pycom17g07860	pycom09g01530	Pco17:5844676	Pco9:1237814	0.405721	4.26929	0.0950326	4.09089e-119
		pycom17g17010	pycom09g10440	Pco17:14910261	Pco9:8551248	0.0426944	0.116371	0.366883	8.21146e-06
		pycom17g27730	pycom09g19420	Pco17:25842374	Pco9:20274809	0.0373902	0.14537	0.257208	5.94025e-08
		pycom02g14740	pycom05g09390	Pco2:11337437	Pco5:12554372	0.157143	1.91586	0.0820221	3.69614e-67
		pycom02g09700	pycom05g11820	Pco2:6709032	Pco5:15384646	0.234649	4.29779	0.0545976	8.38315e-71
		pycom02g06760	pycom08g05500	Pco2:4697539	Pco8:4215035	0.288324	3.04488	0.0946914	5.64432e-35
		pycom02g06760	pycom09g10440	Pco2:4697539	Pco9:8551248	0.349505	1.59097	0.21968	1.95626e-35
		pycom03g07750	pycom04g11690	Pco3:6152942	Pco4:14536102	0.442263	4.59922	0.0961604	1.46223e-84
		pycom03g05260	pycom07g20220	Pco3:4076185	Pco7:22390091	0.52315	2.56449	0.203998	8.17015e-23
		pycom03g06750	pycom07g19030	Pco3:5279290	Pco7:21403289	0.621035	4.04729	0.153445	2.47603e-35
		pycom04g10370	pycom07g17570	Pco4:13118601	Pco7:20094576	0.244239	4.03847	0.0604782	2.47619e-42
		pycom08g05500	pycom09g10440	Pco8:4215035	Pco9:8551248	0.0378621	0.19323	0.195943	1.83743e-16
	TD	pycom05g13440	pycom05g13450	Pco5:16993607	Pco5:16997031	0.269139	1.87058	0.14388	2.7931e-42
		pycom05g13450	pycom05g13460	Pco5:16997031	Pco5:17011443	0.0602307	0.277717	0.216878	6.7067e-12
	PD	pycom08g17610	pycom08g17640	Pco8:17819658	Pco8:17833906	0.0568674	0.199706	0.284755	0.000575842
		pycom08g17640	pycom08g17660	Pco8:17833906	Pco8:17839389	0.19319	2.01442	0.0959039	3.86721e-06
		pycom15g05140	pycom15g05160	Pco15:3073679	Pco15:3088835	0.195504	1.91887	0.101885	6.44152e-15
	TRD	pycom03g07930	pycom16g24670	Pco3:6338343	Pco16:26254246	0.433579	3.14537	0.137847	5.78137e-20
		pycom03g20470	pycom08g05500	Pco3:20971727	Pco8:4215035	0.179658	0.609635	0.294699	1.04112e-13
		pycom04g02460	pycom12g23920	Pco4:2183740	Pco12:24356000	0.339108	4.13818	0.0819461	2.75813e-95
		pycom06g19780	pycom08g11880	Pco6:23091781	Pco8:10170149	0.726971	4.05911	0.179096	1.73999e-18
		pycom13g08690	pycom01g17200	Pco13:5753721	Pco1:16570279	0.432864	4.11292	0.105245	4.4764e-32
		pycom15g04160	pycom07g25970	Pco15:2514173	Pco7:26129016	0.431731	3.11723	0.138499	2.93905e-11
	DSD	pycom01g14400	pycom02g09700	Pco1:14573760	Pco2:6709032	0.230291	5.63905	0.0408386	7.86174e-67
		pycom01g15980	pycom01g23030	Pco1:15710782	Pco1:20464574	0.515978	4.23567	0.121817	2.0808e-39
		pycom01g23030	pycom07g19030	Pco1:20464574	Pco7:21403289	0.505521	4.22915	0.119532	8.30339e-43
		pycom01g23250	pycom01g17200	Pco1:20620770	Pco1:16570279	0.754879	4.11547	0.183425	1.05592e-14
		pycom02g01310	pycom05g13450	Pco2:758509	Pco5:16997031	0.471532	4.16104	0.113321	1.26278e-56
		pycom02g04740	pycom16g15100	Pco2:3074862	Pco16:11092887	0.374209	4.21559	0.088768	2.28946e-62
		pycom02g08910	pycom06g00590	Pco2:6156478	Pco6:544847	0.246996	1.29606	0.190575	3.10172e-35
		pycom02g09700	pycom07g17570	Pco2:6709032	Pco7:20094576	0.117104	1.44981	0.0807717	1.3996e-69
		pycom02g11930	pycom08g19170	Pco2:8513797	Pco8:19202235	0.920497	2.47785	0.37149	9.56383e-11
		pycom02g14740	pycom02g09700	Pco2:11337437	Pco2:6709032	0.367131	4.1667	0.0881106	1.1533e-62
		pycom03g03590	pycom12g23920	Pco3:2868775	Pco12:24356000	0.366393	4.38661	0.0835253	2.88827e-63
		pycom03g05260	pycom13g08690	Pco3:4076185	Pco13:5753721	0.309689	1.47581	0.209843	2.64992e-22
		pycom03g06750	pycom15g18840	Pco3:5279290	Pco15:13361034	0.367656	3.95933	0.0928579	5.68823e-55
		pycom03g07750	pycom16g24670	Pco3:6152942	Pco16:26254246	0.290922	1.74499	0.166718	1.35776e-71
		pycom03g07930	pycom06g02610	Pco3:6338343	Pco6:3135277	0.662607	3.25215	0.203744	2.7909e-11
		pycom03g17840	pycom15g33130	Pco3:18906989	Pco15:32475445	0.352004	3.89286	0.0904228	1.49822e-53
		pycom03g20470	pycom08g17610	Pco3:20971727	Pco8:17819658	0.757981	4.13009	0.183527	6.47515e-21
		pycom04g02460	pycom17g07860	Pco4:2183740	Pco17:5844676	0.299478	1.49231	0.200681	2.3885e-34
		pycom04g10370	pycom02g09700	Pco4:13118601	Pco2:6709032	0.25457	4.07703	0.0624402	6.95144e-58
		pycom04g11690	pycom11g09070	Pco4:14536102	Pco11:7236761	0.341488	1.62657	0.209943	2.90125e-54
		pycom04g17390	pycom08g08420	Pco4:19791186	Pco8:6752340	0.388811	4.30081	0.0904041	4.81213e-50
		pycom04g17430	pycom13g13880	Pco4:19830179	Pco13:9872152	0.292658	1.80542	0.162099	2.58307e-38
		pycom04g21650	pycom03g03590	Pco4:22706947	Pco3:2868775	0.284927	4.04215	0.0704889	1.47949e-62
		pycom05g09390	pycom02g09700	Pco5:12554372	Pco2:6709032	0.386949	4.17743	0.0926286	5.1431e-62
		pycom05g11820	pycom07g17570	Pco5:15384646	Pco7:20094576	0.256078	4.24258	0.0603589	8.6044e-83
		pycom05g13440	pycom06g00590	Pco5:16993607	Pco6:544847	0.0505313	0.0903088	0.559539	0.0231052
		pycom05g13450	pycom10g12160	Pco5:16997031	Pco10:15736174	0.408783	0.573914	0.712272	0.135932
		pycom05g13460	pycom02g08910	Pco5:17011443	Pco2:6156478	0.462608	1.53086	0.302187	6.34357e-12
		pycom06g00590	pycom10g12160	Pco6:544847	Pco10:15736174	0.226342	1.77587	0.127454	7.20037e-49
		pycom06g02610	pycom11g09070	Pco6:3135277	Pco11:7236761	0.501116	4.53365	0.110533	4.85921e-74
		pycom06g19780	pycom13g08690	Pco6:23091781	Pco13:5753721	0.901513	2.11586	0.426074	1.02997e-06
		pycom07g20220	pycom13g08690	Pco7:22390091	Pco13:5753721	0.473789	4.09014	0.115837	1.80772e-36
		pycom07g25970	pycom15g33130	Pco7:26129016	Pco15:32475445	0.549414	3.67636	0.149445	8.40997e-23
		pycom07g26360	pycom07g19030	Pco7:26377181	Pco7:21403289	0.570853	4.22636	0.13507	2.18865e-40
		pycom07g26670	pycom01g17200	Pco7:26639295	Pco1:16570279	0.844227	4.21656	0.200217	1.64302e-16
		pycom08g04160	pycom15g33130	Pco8:3187567	Pco15:32475445	0.44889	3.2858	0.136615	3.62121e-11
		pycom08g05500	pycom15g05160	Pco8:4215035	Pco15:3088835	0.317841	1.591	0.199774	6.45863e-33
		pycom08g08420	pycom12g19680	Pco8:6752340	Pco12:21425953	0.3851	4.28455	0.0898811	1.01484e-49
		pycom08g11880	pycom02g01310	Pco8:10170149	Pco2:758509	0.461242	4.03513	0.114307	9.35641e-29
		pycom08g15740	pycom11g22340	Pco8:15514831	Pco11:25338340	0.29627	3.79411	0.0780868	7.00131e-68
		pycom08g17610	pycom08g17660	Pco8:17819658	Pco8:17839389	0.289031	1.1699	0.247056	1.62677e-11
		pycom09g01530	pycom12g23920	Pco9:1237814	Pco12:24356000	0.412966	4.26396	0.0968503	1.09404e-113
		pycom09g10440	pycom15g05160	Pco9:8551248	Pco15:3088835	0.328139	1.80476	0.181819	6.2209e-32
		pycom09g14540	pycom15g03860	Pco9:14217171	Pco15:2369102	0.101858	1.06998	0.0951955	2.70771e-15
		pycom09g19420	pycom06g00590	Pco9:20274809	Pco6:544847	0.468415	4.19836	0.111571	7.73996e-52
		pycom10g08770	pycom15g25550	Pco10:11549133	Pco15:20067788	0.181402	1.52574	0.118894	3.21234e-56
		pycom10g10880	pycom01g14400	Pco10:14385437	Pco1:14573760	0.278588	4.06373	0.0685546	1.60086e-59
		pycom11g03920	pycom04g21650	Pco11:3068824	Pco4:22706947	0.0559578	0.180468	0.310071	1.51038e-05
		pycom11g04770	pycom15g36650	Pco11:3647762	Pco15:36612189	0.759534	3.78826	0.200497	2.27572e-12
		pycom11g05910	pycom13g08690	Pco11:4530886	Pco13:5753721	0.0393256	0.173858	0.226194	1.33379e-09
		pycom11g07870	pycom15g18840	Pco11:6004112	Pco15:13361034	0.0742923	0.281381	0.264027	9.37215e-10
		pycom11g09070	pycom16g24670	Pco11:7236761	Pco16:26254246	0.0701885	0.232388	0.302032	7.63833e-16
		pycom11g22340	pycom15g33130	Pco11:25338340	Pco15:32475445	0.0256835	0.147328	0.174329	1.91564e-08
		pycom12g05090	pycom05g11820	Pco12:4966315	Pco5:15384646	0.329943	3.95682	0.0833859	4.30997e-48
		pycom12g09410	pycom03g05260	Pco12:11367951	Pco3:4076185	0.828195	4.27002	0.193956	1.99776e-29
		pycom12g12590	pycom02g09700	Pco12:15050945	Pco2:6709032	0.259096	3.09433	0.0837325	6.15183e-55
		pycom12g17030	pycom09g01530	Pco12:19308221	Pco9:1237814	0.509442	4.28656	0.118846	5.74275e-35
		pycom12g19680	pycom13g03200	Pco12:21425953	Pco13:2143325	0.021821	0.163008	0.133865	2.18058e-15
		pycom12g19740	pycom13g13880	Pco12:21458683	Pco13:9872152	0.0386617	0.347243	0.111339	2.57882e-15
		pycom13g03190	pycom12g19680	Pco13:2142005	Pco12:21425953	0.284738	3.36037	0.0847344	5.19495e-33
		pycom13g03200	pycom08g08420	Pco13:2143325	Pco8:6752340	0.363257	3.74744	0.0969347	3.3772e-25
		pycom13g12680	pycom17g27730	Pco13:8892082	Pco17:25842374	0.278684	3.87727	0.0718763	5.80213e-36
		pycom13g13000	pycom12g12590	Pco13:9219658	Pco12:15050945	0.358005	3.82864	0.0935072	4.8868e-34
		pycom13g13880	pycom04g02460	Pco13:9872152	Pco4:2183740	0.569538	4.1494	0.137258	2.61365e-33
		pycom13g14470	pycom03g07750	Pco13:10458414	Pco3:6152942	0.778937	4.48399	0.173715	3.9353e-44
		pycom13g15430	pycom15g17250	Pco13:11241579	Pco15:12165969	0.3617	4.18722	0.0863818	1.28253e-52
		pycom13g16160	pycom12g09410	Pco13:11903550	Pco12:11367951	0.902886	4.35494	0.207324	9.33685e-39
		pycom14g04670	pycom05g11820	Pco14:4390344	Pco5:15384646	0.371292	4.15273	0.0894092	4.6184e-59
		pycom15g03860	pycom15g20500	Pco15:2369102	Pco15:14698731	0.792145	3.94765	0.200663	5.84824e-15
		pycom15g04170	pycom15g33130	Pco15:2517186	Pco15:32475445	0.00405324	0.215635	0.0187968	5.34379e-09
		pycom15g05140	pycom17g17010	Pco15:3073679	Pco17:14910261	0.107395	0.373647	0.287423	1.06571e-05
		pycom15g05160	pycom17g17010	Pco15:3088835	Pco17:14910261	0.286858	1.79169	0.160104	2.40101e-46
		pycom15g07940	pycom16g03360	Pco15:4928258	Pco16:2087001	0.035298	0.178246	0.19803	1.03316e-07
		pycom15g10610	pycom02g01310	Pco15:7076185	Pco2:758509	0.544626	3.88605	0.140149	2.17907e-25
		pycom15g14450	pycom05g13450	Pco15:9856643	Pco5:16997031	0.147796	0.271415	0.544538	9.81562e-05
		pycom15g17250	pycom16g15100	Pco15:12165969	Pco16:11092887	0.0231394	0.151008	0.153233	1.20915e-17
		pycom15g17510	pycom15g18840	Pco15:12389262	Pco15:13361034	0.546901	4.30432	0.127059	1.12842e-40
		pycom15g21180	pycom01g14400	Pco15:15181466	Pco1:14573760	0.214232	2.37055	0.0903721	4.94557e-46
		pycom15g25550	pycom02g09700	Pco15:20067788	Pco2:6709032	0.395286	4.22494	0.09356	2.68192e-62
		pycom16g03350	pycom12g19680	Pco16:2085855	Pco12:21425953	0.179824	3.40716	0.0527783	1.48054e-28
		pycom16g12490	pycom15g20500	Pco16:8797784	Pco15:14698731	0.191783	2.10686	0.0910282	4.85533e-49
		pycom16g12980	pycom12g12590	Pco16:9213172	Pco12:15050945	0.37064	3.87584	0.0956283	1.16943e-35
		pycom16g14280	pycom04g11690	Pco16:10319838	Pco4:14536102	0.600423	4.18693	0.143404	2.0736e-76
		pycom16g15100	pycom12g17030	Pco16:11092887	Pco12:19308221	0.813465	4.04816	0.200947	1.8653e-47
		pycom16g15740	pycom01g23030	Pco16:11679226	Pco1:20464574	0.894782	4.13353	0.216469	1.23414e-16
		pycom16g18520	pycom03g17840	Pco16:15184965	Pco3:18906989	0.602952	3.06067	0.197	3.05196e-15
		pycom17g07860	pycom12g23920	Pco17:5844676	Pco12:24356000	0.0299835	0.314922	0.0952093	1.81943e-29
		pycom17g22840	pycom15g20500	Pco17:21231296	Pco15:14698731	0.676244	3.70491	0.182526	7.22161e-20
		pycom17g27730	pycom06g00590	Pco17:25842374	Pco6:544847	0.451849	4.20223	0.107526	1.7799e-51
Prunus mume	WGD	Pm000593	Pm018946	Pm1:3652560	Pm5:21383119	0.313804	1.43883	0.218097	3.86567e-22
		Pm002424	Pm021260	Pm1:19425127	Pm6:7641617	0.363677	4.18887	0.0868199	2.34395e-70
		Pm005542	Pm013306	Pm2:11586169	Pm4:3147047	0.286142	2.27946	0.12553	1.39184e-33
		Pm008435	Pm012910	Pm2:33108909	Pm4:399745	0.470252	4.21131	0.111664	7.91132e-41
		Pm005681	Pm013813	Pm2:12349180	Pm4:6922583	0.148006	1.69968	0.0870786	1.1717e-47
		Pm005793	Pm026590	Pm2:13031338	Pm8:10705871	0.205667	1.84058	0.11174	2.13857e-52
		Pm005542	Pm027014	Pm2:11586169	Pm8:13008956	0.283711	2.01682	0.140672	3.83951e-50
		Pm013306	Pm027014	Pm4:3147047	Pm8:13008956	0.306619	1.64038	0.186919	1.91358e-42
		Pm020890	Pm026892	Pm6:5579408	Pm8:12330588	0.0877123	2.23911	0.0391729	1.20026e-90
	TD	Pm011244	Pm011245	Pm3:9829497	Pm3:9833777	0.171481	0.509574	0.336518	1.15761e-09
		Pm013813	Pm013814	Pm4:6922583	Pm4:6922583	0.0247671	0.0625074	0.396226	0.136538
	PD	Pm011463	Pm011465	Pm3:11374306	Pm3:11376671	0.404221	1.40725	0.287241	1.05139e-15
	TRD	Pm000314	Pm015372	Pm1:1982279	Pm4:19048160	0.433221	4.16269	0.104072	8.84034e-50
		Pm003704	Pm015372	Pm1:26450542	Pm4:19048160	0.261008	3.17721	0.0821502	1.06219e-36
		Pm005639	Pm022723	Pm2:12120354	Pm6:20171863	0.273471	3.93202	0.0695497	8.81789e-55
		Pm006749	Pm018946	Pm2:18826339	Pm5:21383119	0.433361	4.002	0.108286	7.03727e-34
		Pm010575	Pm011382	Pm3:5315392	Pm3:10706749	0.548024	3.79446	0.144427	6.96171e-23
		Pm012858	Pm023280	Pm4:117133	Pm7:3805626	0.386456	4.66536	0.0828354	5.37603e-115
		Pm013111	Pm011382	Pm4:1769441	Pm3:10706749	0.175948	0.505659	0.347958	2.54193e-05
		Pm019422	Pm000664	Pm5:23811323	Pm1:4033410	0.626321	4.19292	0.149376	4.16544e-29
		Pm020254	Pm005542	Pm6:2040331	Pm2:11586169	0.622153	3.8228	0.162748	6.7218e-18
		Pm025667	Pm022723	Pm8:3933151	Pm6:20171863	0.726087	3.79076	0.191541	1.18726e-14
		Pm030370	Pm015372	scaffold54:338154	Pm4:19048160	0.399594	4.16465	0.095949	3.30441e-57
	DSD	Pm000182	Pm011244	Pm1:1190373	Pm3:9829497	0.85026	3.96024	0.214699	5.9311e-25
		Pm000314	Pm003704	Pm1:1982279	Pm1:26450542	0.368945	4.27446	0.0863138	6.29213e-60
		Pm000593	Pm006749	Pm1:3652560	Pm2:18826339	0.465909	2.22071	0.209802	5.37001e-22
		Pm000664	Pm018656	Pm1:4033410	Pm5:19856997	0.314008	4.20695	0.0746403	2.69813e-52
		Pm000873	Pm002711	Pm1:5300417	Pm1:21085108	0.257031	1.78838	0.143723	6.12826e-65
		Pm002424	Pm026892	Pm1:19425127	Pm8:12330588	0.140066	1.87031	0.0748892	2.58312e-70
		Pm002711	Pm023280	Pm1:21085108	Pm7:3805626	0.471027	4.64331	0.101442	3.00443e-69
		Pm002820	Pm018623	Pm1:21677077	Pm5:19585811	0.214298	1.38536	0.154687	1.86068e-35
		Pm003112	Pm008241	Pm1:23216814	Pm2:31960137	0.187441	3.71232	0.0504916	6.85073e-38
		Pm003121	Pm005258	Pm1:23248766	Pm2:10081618	0.351988	4.27058	0.0824216	1.66253e-63
		Pm003704	Pm030370	Pm1:26450542	scaffold54:338154	0.403713	4.30325	0.0938159	3.50476e-76
		Pm004107	Pm005793	Pm2:2435732	Pm2:13031338	0.800118	4.24798	0.188353	1.53195e-27
		Pm004561	Pm022321	Pm2:5800141	Pm6:16175512	0.0998117	1.75272	0.0569468	2.85435e-41
		Pm004996	Pm020672	Pm2:8616182	Pm6:4331950	0.449789	4.11546	0.109293	1.23255e-46
		Pm005258	Pm029100	Pm2:10081618	scaffold205:1404921	0.379294	2.89174	0.131165	4.45878e-33
		Pm005474	Pm003704	Pm2:11240849	Pm1:26450542	0.458659	4.14765	0.110583	4.93015e-39
		Pm005542	Pm000664	Pm2:11586169	Pm1:4033410	0.61982	4.26991	0.14516	3.75053e-35
		Pm005639	Pm019771	Pm2:12120354	Pm5:25662094	0.325752	3.96962	0.0820611	1.20303e-44
		Pm005681	Pm004996	Pm2:12349180	Pm2:8616182	0.679764	4.03276	0.16856	2.31161e-21
		Pm005793	Pm011463	Pm2:13031338	Pm3:11374306	0.448711	3.93501	0.11403	2.58802e-22
		Pm006749	Pm005639	Pm2:18826339	Pm2:12120354	0.602017	3.90834	0.154034	4.8101e-18
		Pm007980	Pm005639	Pm2:30001255	Pm2:12120354	0.654187	3.8802	0.168596	8.45833e-47
		Pm008056	Pm027352	Pm2:30560901	Pm8:14793624	0.345392	4.23718	0.0815147	1.666e-50
		Pm008153	Pm023280	Pm2:31299852	Pm7:3805626	0.668765	4.35697	0.153493	7.59714e-50
		Pm008241	Pm003704	Pm2:31960137	Pm1:26450542	0.487511	4.12654	0.11814	1.30803e-42
		Pm008380	Pm020890	Pm2:32750820	Pm6:5579408	0.296859	4.15575	0.0714334	5.48208e-72
		Pm008435	Pm020672	Pm2:33108909	Pm6:4331950	0.263057	1.62526	0.161855	7.58436e-44
		Pm009342	Pm011382	Pm2:40266169	Pm3:10706749	0.637257	1.89012	0.337151	1.46726e-10
		Pm009538	Pm011382	Pm2:41618229	Pm3:10706749	0.302098	3.97202	0.0760565	1.77988e-57
		Pm010575	Pm022321	Pm3:5315392	Pm6:16175512	0.52866	3.90029	0.135544	2.11704e-34
		Pm011244	Pm014686	Pm3:9829497	Pm4:14862915	0.179908	0.743262	0.242052	1.12781e-13
		Pm011245	Pm011468	Pm3:9833777	Pm3:11395862	0.109387	0.278873	0.392247	2.86592e-06
		Pm011382	Pm022321	Pm3:10706749	Pm6:16175512	0.335246	3.8292	0.0875497	1.60581e-31
		Pm011463	Pm011468	Pm3:11374306	Pm3:11395862	0.148109	0.309548	0.478467	0.00945475
		Pm011465	Pm011468	Pm3:11376671	Pm3:11395862	0.292202	1.44785	0.201817	6.03241e-16
		Pm011468	Pm014686	Pm3:11395862	Pm4:14862915	0.209359	0.714506	0.293013	1.32933e-13
		Pm012910	Pm020672	Pm4:399745	Pm6:4331950	0.422229	4.16898	0.101279	2.71828e-56
		Pm013111	Pm009538	Pm4:1769441	Pm2:41618229	0.41285	3.58145	0.115275	5.38927e-29
		Pm013306	Pm018656	Pm4:3147047	Pm5:19856997	0.685096	2.32558	0.294591	1.06499e-17
		Pm013813	Pm008435	Pm4:6922583	Pm2:33108909	0.738502	4.01942	0.183733	7.51188e-28
		Pm013814	Pm005681	Pm4:6922583	Pm2:12349180	0.297601	3.17438	0.0937509	1.00405e-13
		Pm015372	Pm029289	Pm4:19048160	scaffold22:77836	0.554839	4.2611	0.13021	2.9301e-46
		Pm018623	Pm026892	Pm5:19585811	Pm8:12330588	0.198849	4.2637	0.0466376	2.71962e-85
		Pm018656	Pm019734	Pm5:19856997	Pm5:25427927	0.578494	4.23308	0.13666	6.09532e-36
		Pm018946	Pm005639	Pm5:21383119	Pm2:12120354	0.615818	3.89838	0.157968	1.41373e-36
		Pm019422	Pm018656	Pm5:23811323	Pm5:19856997	0.649318	4.6599	0.139342	2.72267e-21
		Pm019722	Pm022723	Pm5:25359084	Pm6:20171863	0.640729	2.25135	0.284598	5.58107e-13
		Pm019734	Pm024050	Pm5:25427927	Pm7:10132644	0.431352	4.01708	0.107379	1.8545e-52
		Pm019771	Pm022723	Pm5:25662094	Pm6:20171863	0.417095	4.08705	0.102053	4.28748e-44
		Pm020254	Pm005639	Pm6:2040331	Pm2:12120354	0.664565	3.85192	0.172528	2.47891e-18
		Pm020672	Pm026786	Pm6:4331950	Pm8:11801597	0.192343	1.68363	0.114243	8.35091e-57
		Pm021260	Pm020890	Pm6:7641617	Pm6:5579408	0.354062	4.1568	0.0851765	6.02957e-76
		Pm022321	Pm005639	Pm6:16175512	Pm2:12120354	0.510547	3.8204	0.133637	5.22063e-24
		Pm022723	Pm009538	Pm6:20171863	Pm2:41618229	0.624207	3.99883	0.156097	1.26409e-25
		Pm023836	Pm011468	Pm7:8623908	Pm3:11395862	0.0668717	0.201571	0.331753	0.000319402
		Pm024050	Pm013306	Pm7:10132644	Pm4:3147047	0.575037	4.16197	0.138165	1.57052e-40
		Pm025667	Pm005639	Pm8:3933151	Pm2:12120354	0.640119	3.94971	0.162067	1.42025e-25
		Pm025953	Pm020890	Pm8:6680213	Pm6:5579408	0.34603	4.07525	0.0849102	2.02258e-73
		Pm026590	Pm011463	Pm8:10705871	Pm3:11374306	0.422065	3.84612	0.109738	2.96586e-31
		Pm027319	Pm005542	Pm8:14630581	Pm2:11586169	0.304636	3.74561	0.0813313	7.62986e-44
		Pm027666	Pm020672	Pm8:16420862	Pm6:4331950	0.343041	3.66156	0.0936872	1.26894e-39
		Pm029289	Pm030370	scaffold22:77836	scaffold54:338154	0.483987	4.17028	0.116056	3.35299e-43
Prunus persica	WGD	Prupe.1G408100.1	Prupe.3G044900.1	Pp01:35752328	Pp03:3230667	0.291543	2.6198	0.111285	1.35249e-54
		Prupe.1G110800.1	Prupe.3G006100.1	Pp01:8854459	Pp03:366565	0.461296	4.2032	0.109749	5.08818e-46
		Prupe.1G408100.1	Prupe.7G204800.1	Pp01:35752328	Pp07:18946558	0.467214	4.22511	0.11058	1.09767e-49
		Prupe.2G221800.1	Prupe.6G245000.1	Pp02:24966668	Pp06:24236223	0.204774	4.27667	0.0478816	9.34805e-91
		Prupe.2G239700.1	Prupe.6G068800.1	Pp02:25987476	Pp06:4712424	0.675189	4.30357	0.15689	1.10044e-35
		Prupe.2G252200.1	Prupe.6G054500.1	Pp02:26622887	Pp06:3822220	0.315818	1.5572	0.202812	1.93477e-23
		Prupe.3G044900.1	Prupe.7G204800.1	Pp03:3230667	Pp07:18946558	0.507006	4.25368	0.119192	2.07233e-42
		Prupe.6G078500.1	Prupe.6G254600.1	Pp06:5334413	Pp06:24774665	0.252772	1.70163	0.148547	2.3602e-64
		Prupe.6G224900.1	Prupe.8G139700.1	Pp06:22937870	Pp08:15834506	0.346434	4.1601	0.0832755	1.74865e-71
	TD	Prupe.3G100400.1	Prupe.3G100500.1	Pp03:7694699	Pp03:7706229	NA	NA	NA	NA
		Prupe.4G166900.1	Prupe.4G167000.1	Pp04:9693767	Pp04:9695856	0.177498	0.173163	1.02504	0.824606
	PD	Prupe.8G173900.1	Prupe.8G174200.1	Pp08:17675048	Pp08:17720934	0.321277	0.748846	0.42903	0.0123123
	TRD	Prupe.1G177400.1	Prupe.3G235000.1	Pp01:15141338	Pp03:23036221	0.270171	2.61619	0.103269	2.93102e-35
		Prupe.1G246400.1	Prupe.2G252200.1	Pp01:25957400	Pp02:26622887	0.528763	4.13491	0.127878	2.11149e-25
		Prupe.1G398600.1	Prupe.2G308600.1	Pp01:35268300	Pp02:29266967	0.289971	3.8576	0.0751688	2.39167e-54
		Prupe.2G285600.1	Prupe.6G068800.1	Pp02:28229086	Pp06:4712424	0.660056	4.21025	0.156774	9.0253e-23
		Prupe.3G000700.1	Prupe.6G078500.1	Pp03:80210	Pp06:5334413	0.447276	4.57417	0.097783	2.97273e-94
		Prupe.4G095900.1	Prupe.4G177100.1	Pp04:4826028	Pp04:10505280	0.357216	3.7555	0.0951182	4.70486e-47
		Prupe.5G040900.1	Prupe.6G078500.1	Pp05:4493762	Pp06:5334413	0.619689	4.48122	0.138286	2.31272e-38
		Prupe.5G226800.1	Prupe.1G471100.1	Pp05:17470766	Pp01:39207650	0.775689	4.03758	0.192117	1.79459e-14
		Prupe.6G037100.1	Prupe.3G235000.1	Pp06:2802800	Pp03:23036221	0.347541	4.34937	0.0799061	2.55327e-75
		Prupe.6G362100.1	Prupe.3G235000.1	Pp06:30491518	Pp03:23036221	0.407476	4.30557	0.0946394	9.1662e-80
		Prupe.7G035700.1	Prupe.2G308600.1	Pp07:6589231	Pp02:29266967	0.623385	4.11551	0.151472	1.44004e-27
		Prupe.7G060000.1	Prupe.7G184000.1	Pp07:9899901	Pp07:17845382	0.19667	4.57736	0.0429658	5.9961e-24
		Prupe.8G235000.1	Prupe.1G408100.1	Pp08:20819849	Pp01:35752328	0.721883	4.06727	0.177486	4.52984e-30
	DSD	Prupe.1G000400.1	Prupe.4G177100.1	Pp01:71368	Pp04:10505280	0.300006	3.9613	0.0757342	1.25086e-54
		Prupe.1G041200.1	Prupe.4G177100.1	Pp01:2950826	Pp04:10505280	0.618302	1.98151	0.312036	1.29902e-11
		Prupe.1G110800.1	Prupe.8G180100.1	Pp01:8854459	Pp08:18079679	0.252705	1.75445	0.144037	1.04177e-47
		Prupe.1G115800.1	Prupe.8G168000.1	Pp01:9144422	Pp08:17355658	0.291487	4.16471	0.0699897	4.0045e-72
		Prupe.1G129800.1	Prupe.6G317600.1	Pp01:10107643	Pp06:28218848	0.215397	2.23356	0.0964368	5.33907e-41
		Prupe.1G137500.1	Prupe.6G078500.1	Pp01:10763940	Pp06:5334413	0.651376	4.30071	0.151458	5.91181e-71
		Prupe.1G147500.1	Prupe.7G224500.1	Pp01:11579748	Pp07:19943939	0.356548	4.2106	0.0846786	1.36063e-51
		Prupe.1G154400.1	Prupe.1G398600.1	Pp01:12169105	Pp01:35268300	0.664692	3.87226	0.171655	2.60341e-42
		Prupe.1G177400.1	Prupe.6G362100.1	Pp01:15141338	Pp06:30491518	0.391318	4.19653	0.093248	2.22928e-56
		Prupe.1G246400.1	Prupe.6G054500.1	Pp01:25957400	Pp06:3822220	0.485324	4.07944	0.118969	3.72487e-34
		Prupe.1G315600.1	Prupe.6G316800.1	Pp01:30475267	Pp06:28185557	0.171659	3.13296	0.0547914	4.37896e-82
		Prupe.1G382000.1	Prupe.7G151100.1	Pp01:34379836	Pp07:16223734	0.266317	1.87342	0.142156	1.98929e-50
		Prupe.1G394800.1	Prupe.3G100500.1	Pp01:35077070	Pp03:7706229	0.147668	1.77704	0.0830982	7.31479e-48
		Prupe.1G398600.1	Prupe.8G013300.1	Pp01:35268300	Pp08:1104552	0.332854	3.95969	0.0840605	6.11664e-48
		Prupe.1G408100.1	Prupe.7G220600.1	Pp01:35752328	Pp07:19753110	0.283031	1.78104	0.158914	5.54942e-37
		Prupe.1G414800.1	Prupe.1G177400.1	Pp01:36085539	Pp01:15141338	0.486492	3.84379	0.126566	1.37102e-26
		Prupe.1G437600.1	Prupe.6G316800.1	Pp01:37277863	Pp06:28185557	0.349262	4.25814	0.0820223	4.63512e-58
		Prupe.1G471100.1	Prupe.7G255800.1	Pp01:39207650	Pp07:21442198	0.370284	4.14807	0.0892666	2.12808e-45
		Prupe.1G517700.1	Prupe.8G060100.1	Pp01:42554798	Pp08:8473584	0.115447	1.56691	0.0736785	5.12592e-54
		Prupe.1G557900.1	Prupe.1G382000.1	Pp01:45544607	Pp01:34379836	0.825753	4.32997	0.190706	2.16009e-22
		Prupe.2G221800.1	Prupe.7G174300.1	Pp02:24966668	Pp07:17416077	0.214641	1.49544	0.14353	1.66512e-36
		Prupe.2G239700.1	Prupe.7G204800.1	Pp02:25987476	Pp07:18946558	0.301691	4.19069	0.0719906	4.76006e-54
		Prupe.2G252200.1	Prupe.1G398600.1	Pp02:26622887	Pp01:35268300	0.611313	3.89401	0.156988	1.186e-35
		Prupe.2G285600.1	Prupe.2G239700.1	Pp02:28229086	Pp02:25987476	0.667307	4.18751	0.159356	1.53919e-29
		Prupe.2G308600.1	Prupe.8G013300.1	Pp02:29266967	Pp08:1104552	0.379718	3.91175	0.097071	9.26816e-40
		Prupe.2G312300.1	Prupe.5G118100.1	Pp02:29484496	Pp05:11939641	0.443306	4.0421	0.109672	2.84413e-50
		Prupe.2G313700.1	Prupe.1G398600.1	Pp02:29545355	Pp01:35268300	0.719928	3.97631	0.181054	1.96102e-19
		Prupe.3G000700.1	Prupe.6G254600.1	Pp03:80210	Pp06:24774665	0.419154	4.61797	0.0907659	2.42487e-105
		Prupe.3G006100.1	Prupe.8G180100.1	Pp03:366565	Pp08:18079679	0.409557	4.16192	0.0984058	1.81209e-65
		Prupe.3G044900.1	Prupe.7G220600.1	Pp03:3230667	Pp07:19753110	0.299414	1.5821	0.189251	1.76481e-41
		Prupe.3G100400.1	Prupe.1G394800.1	Pp03:7694699	Pp01:35077070	0.316942	3.1169	0.101685	5.76965e-13
		Prupe.3G100500.1	Prupe.1G471100.1	Pp03:7706229	Pp01:39207650	0.638597	3.97686	0.160578	1.17905e-22
		Prupe.3G235000.1	Prupe.6G285600.1	Pp03:23036221	Pp06:26488550	0.555738	4.27746	0.129923	2.92916e-41
		Prupe.4G095900.1	Prupe.8G060100.1	Pp04:4826028	Pp08:8473584	0.260058	1.42271	0.18279	3.06073e-22
		Prupe.4G157000.1	Prupe.4G166700.1	Pp04:8987902	Pp04:9679943	0.116102	0.330227	0.351583	3.00997e-08
		Prupe.4G166700.1	Prupe.5G049700.1	Pp04:9679943	Pp05:5259347	0.214412	0.882159	0.243054	7.58847e-16
		Prupe.4G166900.1	Prupe.4G166700.1	Pp04:9693767	Pp04:9679943	0.368593	1.55705	0.236725	2.41288e-14
		Prupe.4G167000.1	Prupe.5G049700.1	Pp04:9695856	Pp05:5259347	0.424372	1.7395	0.243963	5.2794e-19
		Prupe.4G177100.1	Prupe.8G060100.1	Pp04:10505280	Pp08:8473584	0.383053	3.92689	0.0975462	2.38186e-40
		Prupe.5G040800.1	Prupe.6G078500.1	Pp05:4489087	Pp06:5334413	0.175218	3.25557	0.0538208	8.3763e-39
		Prupe.5G040900.1	Prupe.6G254600.1	Pp05:4493762	Pp06:24774665	0.569759	4.50633	0.126435	1.8886e-40
		Prupe.5G118100.1	Prupe.6G068800.1	Pp05:11939641	Pp06:4712424	0.454548	4.00073	0.113616	2.20768e-37
		Prupe.5G226800.1	Prupe.1G246400.1	Pp05:17470766	Pp01:25957400	0.678634	3.97462	0.170742	8.81397e-35
		Prupe.6G037100.1	Prupe.6G362100.1	Pp06:2802800	Pp06:30491518	0.419178	4.26846	0.0982036	1.26879e-63
		Prupe.6G049100.1	Prupe.4G166700.1	Pp06:3496520	Pp04:9679943	0.797603	4.03512	0.197665	4.24144e-17
		Prupe.6G054500.1	Prupe.1G398600.1	Pp06:3822220	Pp01:35268300	0.624018	3.92687	0.15891	9.21267e-25
		Prupe.6G068800.1	Prupe.7G204800.1	Pp06:4712424	Pp07:18946558	0.625501	4.22979	0.14788	8.75794e-42
		Prupe.6G224900.1	Prupe.8G168000.1	Pp06:22937870	Pp08:17355658	0.145771	1.8792	0.0775706	5.13572e-70
		Prupe.6G245000.1	Prupe.7G174300.1	Pp06:24236223	Pp07:17416077	0.241441	4.23203	0.0570508	3.8077e-65
		Prupe.6G285600.1	Prupe.6G362100.1	Pp06:26488550	Pp06:30491518	0.552034	4.26253	0.129509	1.42295e-40
		Prupe.6G316800.1	Prupe.2G312300.1	Pp06:28185557	Pp02:29484496	0.855223	1.89932	0.45028	6.23832e-07
		Prupe.6G317600.1	Prupe.1G177400.1	Pp06:28218848	Pp01:15141338	0.498279	4.16373	0.119671	8.19096e-38
		Prupe.7G035700.1	Prupe.1G398600.1	Pp07:6589231	Pp01:35268300	0.626777	3.94131	0.159028	5.46095e-28
		Prupe.7G060000.1	Prupe.8G180100.1	Pp07:9899901	Pp08:18079679	0.00340054	0.0355252	0.0957221	0.0377217
		Prupe.7G077100.1	Prupe.8G168000.1	Pp07:11365474	Pp08:17355658	0.348945	4.09039	0.0853085	2.19089e-65
		Prupe.7G151100.1	Prupe.4G167000.1	Pp07:16223734	Pp04:9695856	0.431215	3.84692	0.112094	1.60125e-27
		Prupe.7G174300.1	Prupe.8G168000.1	Pp07:17416077	Pp08:17355658	0.0914182	1.74235	0.0524684	6.48979e-84
		Prupe.7G184000.1	Prupe.8G180100.1	Pp07:17845382	Pp08:18079679	0.201459	1.97718	0.101892	3.09845e-60
		Prupe.7G204800.1	Prupe.7G220600.1	Pp07:18946558	Pp07:19753110	0.495518	4.21785	0.117481	1.54681e-53
		Prupe.7G220600.1	Prupe.2G239700.1	Pp07:19753110	Pp02:25987476	0.582302	4.21326	0.138207	3.76247e-29
		Prupe.7G255800.1	Prupe.8G180100.1	Pp07:21442198	Pp08:18079679	0.452475	4.14973	0.109037	7.60289e-50
		Prupe.8G013300.1	Prupe.4G095900.1	Pp08:1104552	Pp04:4826028	0.511324	3.70217	0.138115	3.29884e-37
		Prupe.8G139700.1	Prupe.7G077100.1	Pp08:15834506	Pp07:11365474	0.341041	4.05513	0.0841013	1.31766e-92
		Prupe.8G173900.1	Prupe.4G177100.1	Pp08:17675048	Pp04:10505280	0.330765	0.754933	0.438138	0.0450854
		Prupe.8G174200.1	Prupe.4G177100.1	Pp08:17720934	Pp04:10505280	0.416014	0.73038	0.569586	0.0114716
		Prupe.8G235000.1	Prupe.1G398600.1	Pp08:20819849	Pp01:35268300	0.673533	3.95887	0.170133	1.86156e-22
Rubus occidentalis	WGD	Ro01_G02939	Ro02_G04514	Ro01:3657772	Ro02:4687187	0.375536	1.5687	0.239394	1.32373e-29
		Ro01_G01302	Ro02_G15098	Ro01:4694356	Ro02:13160996	0.215398	2.56246	0.0840591	1.84043e-60
		Ro01_G04190	Ro02_G25656	Ro01:8427085	Ro02:38102784	0.182802	2.1499	0.0850278	7.608e-63
		Ro01_G00999	Ro02_G02395	Ro01:6403547	Ro02:634159	0.558881	4.05874	0.137698	9.37088e-22
		Ro01_G15745	Ro04_G24228	Ro01:13425940	Ro04:8339377	0.258031	1.96858	0.131075	8.69538e-44
		Ro01_G01302	Ro05_G20598	Ro01:4694356	Ro05:16613988	0.197489	1.69461	0.11654	1.59722e-53
		Ro01_G00806	Ro06_G20143	Ro01:2806862	Ro06:13625444	0.38393	7.4304	0.0516702	5.21985e-32
		Ro01_G02939	Ro06_G18970	Ro01:3657772	Ro06:15469974	0.333593	1.89604	0.175942	1.67683e-32
		Ro02_G15098	Ro05_G20598	Ro02:13160996	Ro05:16613988	0.164208	1.90674	0.0861197	6.14002e-64
		Ro02_G04514	Ro06_G18970	Ro02:4687187	Ro06:15469974	0.316203	1.66978	0.189369	7.48136e-34
		Ro02_G34802	Ro06_G22983	Ro02:135079	Ro06:8853323	0.143441	1.9476	0.0736502	3.28297e-51
		Ro03_G31974	Ro06_G06125	Ro03:6336893	Ro06:31467744	0.265704	4.51075	0.0589047	1.31144e-85
		Ro03_G06289	Ro07_G04791	Ro03:4410684	Ro07:36429484	0.323702	1.42626	0.226959	1.78213e-25
		Ro03_G25917	Ro07_G07769	Ro03:5433663	Ro07:35479773	0.3478	2.92944	0.118726	1.29528e-32
		Ro04_G36388	Ro06_G28867	Ro04:9317316	Ro06:27816959	0.267179	1.555	0.171819	8.70241e-38
		Ro06_G11553	Ro07_G12006	Ro06:32202059	Ro07:34001123	0.214468	1.78722	0.120001	4.0539e-39
	PD	Ro01_G11224	Ro01_G11222	Ro01:21772832	Ro01:21799227	0.489442	4.67209	0.104759	1.79296e-111
	TRD	Ro02_G02514	Ro07_G06823	Ro02:28986	Ro07:38578233	0.297299	3.91172	0.0760021	6.85376e-55
		Ro02_G04034	Ro05_G22552	Ro02:9081477	Ro05:6629301	0.158159	0.684117	0.231187	1.12609e-25
		Ro02_G08785	Ro03_G06289	Ro02:40230198	Ro03:4410684	0.574221	4.14182	0.13864	3.51311e-25
		Ro02_G19686	Ro02_G15098	Ro02:11609723	Ro02:13160996	0.629077	4.02806	0.156174	4.57469e-27
		Ro03_G11129	Ro03_G25917	Ro03:26184718	Ro03:5433663	0.718516	4.10856	0.174883	2.76503e-41
		Ro03_G12107	Ro06_G05564	Ro03:2811174	Ro06:22382474	0.342704	4.30729	0.0795637	2.99845e-78
		Ro04_G06437	Ro06_G06125	Ro04:9972034	Ro06:31467744	0.647448	4.2671	0.15173	1.43176e-73
		Ro04_G12550	Ro03_G21168	Ro04:625031	Ro03:31476527	0.362748	1.15374	0.31441	7.43792e-05
		Ro04_G13328	Ro06_G05564	Ro04:16105785	Ro06:22382474	0.260378	2.49852	0.104213	3.86094e-54
		Ro04_G24691	Ro07_G04791	Ro04:5507291	Ro07:36429484	0.498879	4.07502	0.122424	9.89211e-33
		Ro05_G03554	Ro02_G01663	Ro05:986050	Ro02:5600916	0.809384	3.9517	0.204819	5.424e-20
		Ro06_G07554	Ro03_G21168	Ro06:36961532	Ro03:31476527	0.344379	3.4208	0.100672	1.22409e-06
		Ro06_G09231	Ro06_G05564	Ro06:24565407	Ro06:22382474	0.450981	4.27865	0.105403	1.15985e-75
		Ro06_G18932	Ro02_G04514	Ro06:41324610	Ro02:4687187	0.399266	1.48252	0.269317	6.35688e-32
		Ro07_G16078	Ro07_G06823	Ro07:34718436	Ro07:38578233	0.0980884	0.127766	0.767721	0.627195
	DSD	Ro01_G00806	Ro02_G04514	Ro01:2806862	Ro02:4687187	0.529214	4.21908	0.125434	4.51588e-39
		Ro01_G00999	Ro03_G16169	Ro01:6403547	Ro03:38254177	0.271312	1.82303	0.148825	6.15188e-50
		Ro01_G01233	Ro02_G26294	Ro01:5083358	Ro02:14483096	0.105432	1.73516	0.0607623	1.06246e-76
		Ro01_G01302	Ro02_G01663	Ro01:4694356	Ro02:5600916	0.495229	4.13554	0.119749	1.88174e-46
		Ro01_G02939	Ro06_G18932	Ro01:3657772	Ro06:41324610	0.286415	1.99467	0.14359	5.93192e-32
		Ro01_G04190	Ro01_G01233	Ro01:8427085	Ro01:5083358	0.394245	4.18694	0.0941608	1.92184e-79
		Ro01_G10495	Ro04_G36427	Ro01:2642213	Ro04:10889135	0.316231	4.10096	0.0771115	1.11157e-64
		Ro01_G11222	Ro05_G07399	Ro01:21799227	Ro05:12206451	0.293743	3.24544	0.0905092	0
		Ro01_G11224	Ro05_G07399	Ro01:21772832	Ro05:12206451	0.00687873	0.0170317	2.476	0.600206
		Ro01_G15745	Ro02_G15098	Ro01:13425940	Ro02:13160996	0.344051	4.05339	0.0848797	3.72179e-77
		Ro02_G00621	Ro04_G02720	Ro02:3304600	Ro04:4950246	0.313713	4.2942	0.073055	8.70024e-63
		Ro02_G01663	Ro05_G20598	Ro02:5600916	Ro05:16613988	0.421759	4.10923	0.102637	2.97841e-57
		Ro02_G02395	Ro03_G16169	Ro02:634159	Ro03:38254177	0.542552	4.12568	0.131506	1.43857e-26
		Ro02_G02514	Ro03_G21168	Ro02:28986	Ro03:31476527	0.53711	3.84531	0.139679	3.08278e-31
		Ro02_G04034	Ro06_G13068	Ro02:9081477	Ro06:40985961	0.777995	4.09859	0.18982	4.06426e-22
		Ro02_G04450	Ro04_G13328	Ro02:4378779	Ro04:16105785	0.420163	4.06889	0.103262	2.17425e-43
		Ro02_G08785	Ro07_G04791	Ro02:40230198	Ro07:36429484	0.583197	4.16132	0.140147	1.93311e-33
		Ro02_G19686	Ro02_G02514	Ro02:11609723	Ro02:28986	0.63795	3.90487	0.163373	1.19037e-19
		Ro02_G25656	Ro01_G01233	Ro02:38102784	Ro01:5083358	0.370323	4.19408	0.0882965	5.11949e-63
		Ro02_G26294	Ro07_G12006	Ro02:14483096	Ro07:34001123	0.191319	4.17908	0.0457802	8.64044e-95
		Ro02_G34802	Ro04_G24228	Ro02:135079	Ro04:8339377	0.669213	3.94017	0.169844	1.76562e-36
		Ro03_G06289	Ro04_G24691	Ro03:4410684	Ro04:5507291	0.491146	4.08482	0.120237	7.00489e-35
		Ro03_G10675	Ro03_G16169	Ro03:3818239	Ro03:38254177	0.769657	3.94579	0.195058	1.69186e-21
		Ro03_G11129	Ro06_G18970	Ro03:26184718	Ro06:15469974	0.614234	4.11401	0.149303	3.27463e-38
		Ro03_G12103	Ro03_G26303	Ro03:2796524	Ro03:13840480	0.0381061	0.104183	0.365763	0.00500511
		Ro03_G12107	Ro06_G09231	Ro03:2811174	Ro06:24565407	0.416121	4.24392	0.0980511	6.60761e-67
		Ro03_G15801	Ro03_G17181	Ro03:37516622	Ro03:37664106	0.183663	0.460453	0.398874	1.43889e-06
		Ro03_G16169	Ro03_G17181	Ro03:38254177	Ro03:37664106	0.262102	1.31438	0.199411	1.35461e-16
		Ro03_G17181	Ro03_G26303	Ro03:37664106	Ro03:13840480	0.446839	1.22406	0.365045	4.71727e-08
		Ro03_G21168	Ro05_G09360	Ro03:31476527	Ro05:39214291	0.31458	3.89589	0.0807468	2.45098e-54
		Ro03_G25917	Ro07_G06864	Ro03:5433663	Ro07:40180161	0.559235	4.21071	0.132812	3.05364e-38
		Ro03_G31974	Ro05_G07399	Ro03:6336893	Ro05:12206451	0.440935	4.49393	0.0981178	2.06983e-71
		Ro04_G02720	Ro06_G23830	Ro04:4950246	Ro06:27857503	0.187293	4.33967	0.0431583	1.08584e-90
		Ro04_G06437	Ro05_G07399	Ro04:9972034	Ro05:12206451	0.673613	4.32598	0.155714	1.35187e-43
		Ro04_G12550	Ro06_G07554	Ro04:625031	Ro06:36961532	0.478156	1.44562	0.330763	1.00038e-06
		Ro04_G12766	Ro02_G02514	Ro04:24970298	Ro02:28986	0.786726	3.78177	0.208031	5.37581e-23
		Ro04_G13328	Ro06_G09231	Ro04:16105785	Ro06:24565407	0.427152	4.1782	0.102234	9.46612e-64
		Ro04_G19933	Ro07_G12006	Ro04:8676864	Ro07:34001123	0.349098	4.19935	0.0831314	1.32034e-76
		Ro04_G24228	Ro02_G15098	Ro04:8339377	Ro02:13160996	0.510544	4.18264	0.122063	1.16239e-36
		Ro04_G24691	Ro02_G02514	Ro04:5507291	Ro02:28986	0.641482	3.89213	0.164815	2.68866e-24
		Ro04_G36427	Ro02_G04450	Ro04:10889135	Ro02:4378779	0.82309	3.98966	0.206306	1.31167e-14
		Ro05_G03554	Ro02_G04450	Ro05:986050	Ro02:4378779	0.757941	4.0275	0.188192	1.64379e-19
		Ro05_G07399	Ro06_G06125	Ro05:12206451	Ro06:31467744	0.469515	3.01208	0.155877	7.14594e-51
		Ro05_G09360	Ro07_G06823	Ro05:39214291	Ro07:38578233	0.529515	3.90936	0.135448	1.21494e-26
		Ro05_G22552	Ro07_G06864	Ro05:6629301	Ro07:40180161	0.454962	4.12905	0.110186	9.44422e-44
		Ro05_G25663	Ro02_G02395	Ro05:32885929	Ro02:634159	0.790588	4.33693	0.182292	3.61668e-26
		Ro06_G05564	Ro06_G05660	Ro06:22382474	Ro06:29662856	0.549142	4.25139	0.129168	1.25706e-39
		Ro06_G05660	Ro06_G09231	Ro06:29662856	Ro06:24565407	0.427625	4.23011	0.101091	6.99087e-66
		Ro06_G13066	Ro02_G26294	Ro06:40994266	Ro02:14483096	0.375816	4.13383	0.0909123	1.24093e-58
		Ro06_G18932	Ro06_G18970	Ro06:41324610	Ro06:15469974	0.156634	0.233976	0.669443	0.00940995
		Ro06_G20143	Ro02_G04514	Ro06:13625444	Ro02:4687187	0.437198	3.99453	0.109449	2.49022e-36
		Ro06_G22983	Ro05_G20598	Ro06:8853323	Ro05:16613988	0.753664	3.97597	0.189554	1.05754e-18
		Ro06_G23830	Ro06_G20143	Ro06:27857503	Ro06:13625444	0.74136	2.28352	0.324656	9.59369e-10
		Ro06_G28867	Ro04_G13328	Ro06:27816959	Ro04:16105785	0.491256	4.17913	0.11755	7.18586e-48
		Ro07_G04791	Ro02_G02514	Ro07:36429484	Ro02:28986	0.589301	3.85309	0.152943	1.18223e-41
		Ro07_G06823	Ro03_G06289	Ro07:38578233	Ro03:4410684	0.736497	4.07617	0.180684	4.88852e-42
		Ro07_G06864	Ro02_G04514	Ro07:40180161	Ro02:4687187	0.603245	4.19167	0.143915	7.41302e-29
		Ro07_G07769	Ro01_G00806	Ro07:35479773	Ro01:2806862	0.671499	3.93046	0.170845	8.98972e-23

## Sheet: S_Table4
S4 RPKM data in different tissues of 'Dangshan 'pear
Genes	Pollen	Seed	Petal	Sepal	Ovary	Stem	Bud	Leaves	Fruit
PbrPP2C1	0.412106	0	45.6993	32.1531	19.6598	3.11766	5.34185	16.6187	12.7279
PbrPP2C2	0.412106	0	28.663	20.6141	13.4419	4.83096	3.19192	12.8661	10.9965
PbrPP2C3	29.9292	72.9028	36.9164	17.4784	19.9105	14.9226	27.029	42.343	30.9092
PbrPP2C4	0	1.43423	9.26486	14.3124	1.86825	0.588424	5.19062	20.3025	6.24571
PbrPP2C5	0	11.9726	36.8793	23.3111	29.2888	13.6935	14.849	13.2225	12.5049
PbrPP2C6	0	19.2902	28.0603	21.5073	29.1942	26.6639	18.8906	11.7293	8.38966
PbrPP2C7	0	0	206.516	108.828	183.34	8.62967	29.478	17.9568	18.2207
PbrPP2C8	0.668905	0.301456	0.300028	0.132457	0.0687662	0.0304495	0.0262671	0.0555611	0.287565
PbrPP2C9	0.0618029	0	0	0	0	0	0	0	0
PbrPP2C10	0.066814	0.204718	9.178	1.41945	1.30533	0.989429	19.8938	3.49554	1.16246
PbrPP2C11	0.449946	0	7.50484	9.32428	1.55766	0.0846605	19.1087	16.8108	8.69457
PbrPP2C12	0	0	0.0136446	0.01271	0.0714316	0	0	0	0
PbrPP2C13	0	0	0.0136446	0.01271	0.0714316	0.024797	3.09879	1.0184	0
PbrPP2C14	0	0	8.76146	0.389183	0.241223	0.150288	45.2048	0	0.43118
PbrPP2C15	0	65.9732	47.8137	5.6769	1.58611	0.390024	9.03202	0.192385	41.6215
PbrPP2C16	0	0	0	0	0.157028	0	0	0	0
PbrPP2C17	0.440275	267.079	329.828	295.955	357.659	40.974	71.5564	36.2813	54.5419
PbrPP2C18	0.606412	0	352.098	295.803	338.815	23.7763	22.1909	35.0906	57.1729
PbrPP2C19	7.45653	2.04354	43.9534	31.8353	9.84033	6.14803	3.77905	40.0424	0.700547
PbrPP2C20	0	0.643071	0.551936	4.75743	1.90155	3.19887	0.760013	4.73934	0.586616
PbrPP2C21	0.614631	9.10866	95.0023	100.151	20.2331	15.621	4.59454	87.9311	4.29649
PbrPP2C22	3.68113	2.2168	14.6204	41.2834	5.77085	10.4936	3.0869	32.3359	2.20247
PbrPP2C23	0	1.3553	13.7148	11.4359	8.7369	6.96068	6.00974	21.7588	15.0424
PbrPP2C24	0	2.80734	30.2704	12.4839	3.65439	5.2847	7.13241	19.889	7.88418
PbrPP2C25	1.6e-06	16.1653	7.01096	5.00804	11.5072	3.7447	6.56048	5.35452	3.3408
PbrPP2C26	0.0674409	0	2.97525	2.05266	4.58088	1.6236	3.00137	2.56041	2.03651
PbrPP2C27	0.732832	2.54518	6.40718	4.71328	3.92623	3.41549	2.13415	5.58608	3.98404
PbrPP2C28	0.0556579	0.584617	5.83202	3.14921	2.39849	2.46616	1.53852	8.24436	5.26645
PbrPP2C29	0.0556579	0.824864	5.83202	3.14921	2.39849	2.46616	1.53852	8.24436	5.26645
PbrPP2C30	0	1.24624	6.81153	5.07936	0.969978	3.84262	4.69125	26.8346	2.05748
PbrPP2C31	0	0.982241	6.81153	5.07936	0.969978	3.84262	4.69125	26.8346	2.05748
PbrPP2C32	0.150454	13.1871	40.1906	36.1988	15.5867	19.868	24.1101	66.9229	13.6657
PbrPP2C33	0.22929	4.87421	4.55573	1.48069	1.74847	7.54027	6.17358	5.58149	5.40735
PbrPP2C34	0.153351	9.55944	12.785	7.13769	9.62068	9.81163	8.03721	23.4392	7.02923
PbrPP2C35	0.896797	8.97476	4.79056	2.31771	3.19286	5.2092	2.83815	0.58388	3.08884
PbrPP2C36	0.163054	5.59816	1.67669	2.78125	3.82668	3.65189	3.53934	28.9879	11.5353
PbrPP2C37	2.99464	0	5.6385	5.76387	6.1025	5.13678	3.83137	4.6548	3.74359
PbrPP2C38	9.18984	0	16.3447	19.1821	20.7485	13.1155	10.6849	7.57758	5.39517
PbrPP2C39	24.2209	0	33.276	31.6719	26.483	60.8313	13.297	9.58667	12.4267
PbrPP2C40	2.57376	0.060979	1.12789	0.471334	0.452063	0.00806679	3.46397	0	0.113154
PbrPP2C41	0.17097	0.01	71.4951	8.6609	3.53862	3.02272	0.17259	0.496194	0.0845971
PbrPP2C42	54.6901	8.93484	11.9741	9.74284	10.1462	4.55582	8.18929	22.0168	3.85791
PbrPP2C43	0	6.91827	103.097	86.4044	72.9517	11.9544	47.2456	26.5192	33.5698
PbrPP2C44	0	8.02815	38.9771	25.5627	28.3872	15.9149	18.8834	39.847	34.9561
PbrPP2C45	0	74.3216	39.4151	32.1246	29.9419	28.1477	21.5918	11.7939	7.06661
PbrPP2C46	0	0	44.1742	149.67	139.088	13.5602	23.8508	14.8516	9.42214
PbrPP2C47	0	0	0.404181	0.405861	0.564037	1.4329	0.0231259	1.18296	0
PbrPP2C48	0	33.6093	51.8615	139.299	146.492	5.62587	19.0345	2.87871	5.8941
PbrPP2C49	0	0	0	0	0.00900344	0	0	0	0
PbrPP2C50	36.5231	0	0.118645	0.128827	0.0426702	0.0179638	0.0127717	0	1.04986
PbrPP2C51	0.0589083	26.6213	91.2181	92.3074	106.377	64.0289	45.9972	23.3457	40.5804
PbrPP2C52	4.19657	0	42.4245	53.3197	33.7677	23.0657	3.83793	8.64652	18.1275
PbrPP2C53	1.65096	4.8962	12.5781	8.89525	6.68118	3.63815	8.1634	19.4864	2.56626
PbrPP2C54	0.264516	5.92033	5.03325	5.2859	5.07793	2.75275	9.03282	7.82426	12.642
PbrPP2C55	1.16256	1.78104	14.9139	11.2437	5.87528	4.70265	3.24582	7.67038	5.38923
PbrPP2C56	6.97538	1.97626	15.0234	21.7634	13.7593	6.93807	9.01025	10.0977	7.59793
PbrPP2C57	0	10.4253	96.9863	57.4243	38.0713	30.9989	28.1307	147.492	156.456
PbrPP2C58	0.110806	0	130.621	100.789	66.5308	50.7157	32.6742	250.403	92.609
PbrPP2C59	7.10205	61.2927	38.3699	14.0928	28.3168	34.2729	52.1185	24.9039	47.8166
PbrPP2C60	0.675825	175.875	131.25	64.4754	45.1063	105.692	97.012	146.902	111.768
PbrPP2C61	23.0194	20.4724	3.77232	5.51436	4.45654	6.20447	5.59864	14.4475	5.82675
PbrPP2C62	488.321	0.094408	0.590089	0.539664	0.123325	0.020238	0.0328031	13.2838	0.0521995
PbrPP2C63	0	0.01	0	0	0	0.020238	0	0	0.0521995
PbrPP2C64	45.5657	72.316	40.82	27.3792	32.3433	30.2012	54.2778	68.5411	43.3325
PbrPP2C65	27.1756	115.5	73.7521	55.088	69.9942	60.187	105.32	113.385	51.4204
PbrPP2C66	0.541943	0	30.265	26.494	25.7998	15.3953	9.81446	27.2365	42.7302
PbrPP2C67	0	0	3.14239	4.166	4.73325	5.03755	4.61212	2.39928	2.57811
PbrPP2C68	0	4.89731	0.395669	0.775822	0.588797	0.973323	0.62433	3.12783	2.57365
PbrPP2C69	0	0	0	0.00626265	0	0	0	0	0
PbrPP2C70	0	0	0	0.0137445	0.0204739	0.00670664	0.0573492	0	0
PbrPP2C71	0	0	0	0	0	0	0	0	0
PbrPP2C72	0	0	0	0	0	0	0	0	0
PbrPP2C73	0.57468	0	17.0766	14.2863	8.79283	11.7747	4.91824	24.1459	1.68879
PbrPP2C74	0.0720516	0	51.8539	28.481	16.8895	4.76758	4.68104	26.8024	9.06794
PbrPP2C75	1.97947	0	162.589	105.903	72.1273	22.897	54.7656	41.9579	20.6662
PbrPP2C76	0	4.12428	2.88689	4.10175	5.6003	2.94256	4.95671	1.91269	2.08886
PbrPP2C77	0	7.59309	1.91428	1.99969	2.34252	2.39347	4.9509	2.48576	2.25769
PbrPP2C78	0.260831	0.199484	4.75387	3.8547	3.07308	5.49531	2.33877	5.68805	2.63275
PbrPP2C79	0.260831	0.264965	3.60257	3.12438	3.12897	6.15253	2.97257	3.40911	4.49296
PbrPP2C80	4.1354	0	4.33089	1.40416	0.649679	0.177017	5.20736	0.78269	2.1127
PbrPP2C81	5.50294	3.10229	2.36923	1.66999	1.52026	0.175433	2.61214	1.32237	0.029215
PbrPP2C82	2.76599	2.04543	2.68481	2.80699	5.09469	3.99672	10.2318	1.93378	5.61681
PbrPP2C83	0	0	0	0.050828	0.0981314	0.0979869	0.117025	0.650108	0
PbrPP2C84	0	4.25942	2.91204	2.20378	3.00875	1.1233	1.7578	1.90712	1.52002
PbrPP2C85	0	0	0	0.124168	0.0573221	0.0596669	0.152518	1.12034	0.153259
PbrPP2C86	0.149047	17.2852	17.9415	16.0895	13.0026	7.84506	8.13188	20.6318	10.3651
PbrPP2C87	0	0	13.9735	9.93279	13.0704	5.94144	7.81667	13.456	9.4355
PbrPP2C88	5.89002	0.141014	1.53613	1.21977	0.68484	2.2771	3.75634	0.417541	1.34279
PbrPP2C89	5.89002	0.01	1.53613	1.21977	0.68484	2.2771	3.75634	0.417541	1.34279
PbrPP2C90	4.57631	0.191767	38.1529	10.996	3.74813	6.23224	21.0825	4.29756	4.12049
PbrPP2C91	0.570791	15.7788	32.984	23.6128	28.9605	33.9975	28.9642	22.5815	34.012
PbrPP2C92	1.57461	8.60809	19.6907	12.4354	9.60886	4.55833	10.025	9.11055	6.82765
PbrPP2C93	0.599852	6.88545	7.42684	8.68855	13.4901	6.10216	11.5439	2.19397	7.5563
PbrPP2C94	0.0396085	0	28.7416	25.5674	19.1958	8.12968	11.6256	11.3948	8.15743
PbrPP2C95	0.0396085	0	28.7416	25.5674	19.1958	8.12968	11.6256	11.3948	8.15743
PbrPP2C96	0.30572	60.9739	13.7445	22.0173	21.8242	37.7094	34.0134	42.475	23.0021
PbrPP2C97	22.6963	80.5039	18.6617	21.1073	17.3226	10.3934	18.1628	15.872	17.0415
PbrPP2C98	0.476671	5.81423	2.53486	2.15196	3.31156	2.14763	3.67058	3.34055	1.31162
PbrPP2C99	0.485469	16.7279	12.0808	9.62474	10.4432	4.4058	10.2667	20.7865	8.63533
PbrPP2C100	2.64093	14.1095	9.15185	8.68533	8.26555	5.32776	7.32855	8.12997	5.82103
PbrPP2C101	47.7726	55.2998	20.9025	23.0427	33.2876	19.3736	29.6894	20.8911	25.0912
PbrPP2C102	0	0	0	0	0	0	0	0	0
PbrPP2C103	0	0	0	0	0	0	0	0	0
PbrPP2C104	0	1.73565	5.27254	10.2044	15.7914	10.2018	6.24404	5.96622	1.0344
PbrPP2C105	0.0501689	0	4.75225	4.84969	8.71917	4.18325	5.97848	4.1041	3.34277
PbrPP2C106	0.091971	0	3.21939	2.22476	3.25133	2.07037	2.82408	1.72658	2.42209
PbrPP2C107	0.405363	3.26409	9.21717	4.33114	4.1065	5.26386	6.59917	6.83457	0.84286
PbrPP2C108	0.25045	2.01225	3.36078	2.21129	3.61824	5.87603	5.31779	0.721208	0.70483
PbrPP2C109	0	23.9569	38.9254	24.05	26.8311	32.0033	11.684	11.729	16.8071
PbrPP2C110	6.75359	20.2063	5.45569	3.67064	3.99649	3.9411	4.97381	7.08517	4.88001
PbrPP2C111	30.9243	39.604	6.91124	6.2216	7.95904	6.339	12.0057	7.90352	3.89711
PbrPP2C112	0.428776	0	10.3038	10.572	11.7495	6.00606	10.6684	8.72685	2.86724
PbrPP2C113	1.05387	0	4.95114	2.4815	3.69458	0.132448	3.64027	0	0
PbrPP2C114	0.0740613	0.01	2.86627	5.71591	10.6472	3.91233	2.0032	35.2225	4.86808
PbrPP2C115	0	0	0.163538	0.479929	0.987752	0.5102	0.233858	3.91407	0.0837551
PbrPP2C116	0	0.01	0.632022	1.64498	2.72733	2.47355	0.424109	12.809	0.394421
PbrPP2C117	0.483856	11.4321	7.11433	7.56289	9.70011	5.29012	6.96075	5.93689	11.207
PbrPP2C118	0	0	0	0	0	0	0	0	0

## Sheet: S_Table5
S5 Primer sequences used for qRT-PCR test and vector construction.
Forward/Reverse	Sequences (5ʹ-3ʹ)
PbrPP2C1/2-F	GCAGTTGCATTGGGAGAAAGC
PbrPP2C1/2-R	TGTCGACCCAACAGTTTCCG
PbrPP2C4-F	GGCACGTATGACAGCAGACC
PbrPP2C4-R	CTGCTCTTGAGTCGCCACAG
PbrPP2C6-F	GGCCTAGTTCATGTTGATACTG
PbrPP2C6-R	ACCACGACACAGAACTGCTC
PbrPP2C7-F	ATTCATGACGCGGACTGACG
PbrPP2C7-R	GTGGAGATTGACCTTCGCCG
PbrPP2C10-F	TTGAAGCTGCAGGTGGGAGA
PbrPP2C10-R	CCGTCACTGGCAAGGATGAG
PbrPP2C11-F	CGGGTGGAAGGGTCATCACT
PbrPP2C11-R	CTGGTCGGTTCGTTTGGTCA
PbrPP2C15-F	TTGAAGCCGTACGTGAGCTG
PbrPP2C15-R	CCGTTCTCTTCTCAGGCACAT
PbrPP2C17-F	GTCCAGCAAGGGAATCACGA
PbrPP2C17-R	TCACCGCAATTGGAGACGAC
PbrPP2C18-F	GGAACCTCAAGGCACAGAGC
PbrPP2C18-R	GGAATCGCCGCAATTGGAGA
PbrPP2C1-GFP-F	gagaacacgggggactctagaATGTCAAATGTTACAAAGATAAG
PbrPP2C1-GFP-R	gcccttgctcaccatggatccGGATTTGCTCTTGAACTTCCTT
PbrPP2C4-GFP-F	gagaacacgggggactctagaATGGAGGATTTAGCTCAGGCAG
PbrPP2C4-GFP-R	gcccttgctcaccatggatccGGGTTTTTTCTTAAACTTCCTTG
PbrPP2C7-GFP-F	gagaacacgggggactctagaATGGACTCCACAGAGGACGAGC
PbrPP2C7-GFP-R	gcccttgctcaccatggatccTAGCCTTTGCTGGCGTTTTC
PbrPP2C10-GFP-F	gagaacacgggggactctagaATGCATGCCTGGCGATCATCCG
PbrPP2C10-GFP-R	gcccttgctcaccatggatccACTGGGTTTTGTGAGGTCGACCAC
PbrPP2C15-GFP-F	gagaacacgggggactctagaATGGCGGAGATCTGCTACGG
PbrPP2C15-GFP-R	gcccttgctcaccatggatccCGTGTTGAGTCTCAGGTTCACCA

## Sheet: S_Table6
S6 Cis-Elements of PP2C genes in pear
Biological process	Cis-Elements	Functions	Gene ID
Hormones	CGTCA-motif	cis-acting regulatory element involved in the MeJA-responsiveness	Pbr000880.1	Pbr001473.1	Pbr001707.1	Pbr002605.3	Pbr002817.1	Pbr003597.1	Pbr003841.1	Pbr004281.1	Pbr006163.1	Pbr006980.1	Pbr008628.1	Pbr008715.1	Pbr009100.1	Pbr009416.1	Pbr010791.1	Pbr010918.1	Pbr011405.1	Pbr011754.1	Pbr012020.2	Pbr012909.1	Pbr013022.1	Pbr013336.1	Pbr013560.1	Pbr013612.1	Pbr013832.1	Pbr014986.1	Pbr015027.1	Pbr015082.1	Pbr015257.1	Pbr015492.1	Pbr015521.1	Pbr015936.1	Pbr017398.1	Pbr018965.1	Pbr019251.1	Pbr019562.1	Pbr019599.1	Pbr019623.1	Pbr019958.2	Pbr020105.1	Pbr020522.1	Pbr020683.1	Pbr020818.1	Pbr020926.1	Pbr022419.2	Pbr022745.1	Pbr023081.1
	TGACG-motif	cis-acting regulatory element involved in the MeJA-responsiveness	Pbr000880.1	Pbr001473.1	Pbr001707.1	Pbr002605.3	Pbr002817.1	Pbr003597.1	Pbr003841.1	Pbr004281.1	Pbr006163.1	Pbr006980.1	Pbr008628.1	Pbr008715.1	Pbr009100.1	Pbr009416.1	Pbr010791.1	Pbr010918.1	Pbr011405.1	Pbr011754.1	Pbr012020.2	Pbr012909.1	Pbr013022.1	Pbr013336.1	Pbr013560.1	Pbr013612.1	Pbr013832.1	Pbr014986.1	Pbr015027.1	Pbr015082.1	Pbr015257.1	Pbr015492.1	Pbr015521.1	Pbr015936.1	Pbr017398.1	Pbr018965.1	Pbr019251.1	Pbr019562.1	Pbr019599.1	Pbr019623.1	Pbr019958.2	Pbr020105.1	Pbr020522.1	Pbr020683.1	Pbr020818.1	Pbr020926.1	Pbr022419.2	Pbr022745.1	Pbr023081.1
	ERE-motif	ethylene-responsive element	Pbr000880.1	Pbr001473.1	Pbr002817.1	Pbr003841.1	Pbr006163.1	Pbr006980.1	Pbr008272.1	Pbr010918.1	Pbr011405.1	Pbr012909.1	Pbr013022.1	Pbr013560.1	Pbr013576.1	Pbr013832.1	Pbr014762.1	Pbr015082.1	Pbr015257.1	Pbr017324.1	Pbr019562.1	Pbr019958.2	Pbr020338.1	Pbr020522.1	Pbr020683.1	Pbr020818.1	Pbr020926.1	Pbr022745.1	Pbr023081.1	Pbr023109.1	Pbr023973.1	Pbr024562.1	Pbr028036.1	Pbr028792.1	Pbr028950.1	Pbr029099.1	Pbr029144.1	Pbr029344.1	Pbr029705.1	Pbr031635.1	Pbr032133.1	Pbr032271.1	Pbr032867.1	Pbr034322.1	Pbr034794.1	Pbr035196.1	Pbr035740.1	Pbr035826.1	Pbr038130.1
	GARE-motif	gibberellin-responsive element	Pbr002605.3	Pbr004281.1	Pbr012909.1	Pbr013560.1	Pbr022419.2	Pbr023973.1	Pbr027388.1	Pbr028942.1	Pbr031084.2	Pbr031417.1	Pbr031449.1	Pbr032029.1	Pbr033282.1	Pbr036501.1	Pbr036521.1	Pbr038043.1	Pbr038217.1
	P-BOX	gibberellin-responsive element	Pbr002605.3	Pbr003597.1	Pbr006980.1	Pbr010791.1	Pbr010918.1	Pbr011405.1	Pbr012020.2	Pbr014986.1	Pbr015936.1	Pbr019878.1	Pbr023973.1	Pbr027388.1	Pbr028942.1	Pbr029344.1	Pbr030681.1	Pbr032029.1	Pbr032133.1	Pbr032271.1	Pbr033285.1	Pbr034794.1	Pbr037332.1	Pbr038043.1	Pbr038130.1
	TATC-Box	cis-acting element involved in gibberellin-responsiveness	Pbr002605.3	Pbr003597.1	Pbr009538.1	Pbr013336.1	Pbr013560.1	Pbr018965.1	Pbr019958.2	Pbr022419.2	Pbr026864.1	Pbr029144.1	Pbr029344.1	Pbr034322.1	Pbr035196.1	Pbr038043.1	Pbr041497.1
	ABRE	cis-acting element involved in the abscisic acid responsiveness	Pbr000880.1	Pbr001473.1	Pbr002605.3	Pbr002817.1	Pbr003841.1	Pbr004281.1	Pbr006163.1	Pbr008272.1	Pbr008628.1	Pbr008715.1	Pbr009100.1	Pbr009416.1	Pbr009538.1	Pbr010918.1	Pbr011405.1	Pbr011754.1	Pbr012909.1	Pbr013022.1	Pbr013336.1	Pbr013560.1	Pbr013576.1	Pbr013612.1	Pbr013832.1	Pbr014852.1	Pbr014986.1	Pbr015082.1	Pbr015257.1	Pbr015492.1	Pbr015521.1	Pbr015936.1	Pbr017324.1	Pbr018965.1	Pbr019562.1	Pbr019599.1	Pbr019623.1	Pbr019878.1	Pbr019958.2	Pbr020105.1	Pbr020522.1	Pbr020683.1	Pbr020818.1	Pbr020926.1	Pbr022745.1	Pbr023081.1	Pbr023971.1	Pbr024562.1	Pbr025436.1
	motif IIb	abscisic acid responsive element
	AuxRR-Core	cis-acting regulatory element involved in auxin responsiveness	Pbr001634.1	Pbr011754.1	Pbr014762.1	Pbr017324.1	Pbr020522.1	Pbr023109.1	Pbr033285.1	Pbr034496.1	Pbr038043.1
	CE3	cis-acting element involved in ABA and VP1 responsiveness
	TGA-Box	part of an auxin-responsive element	Pbr000880.1	Pbr020105.1	Pbr035826.1
	TGA-Element	auxin-responsive element	Pbr002817.1	Pbr004281.1	Pbr006163.1	Pbr008628.1	Pbr009100.1	Pbr009538.1	Pbr012909.1	Pbr013022.1	Pbr013576.1	Pbr013832.1	Pbr015027.1	Pbr015082.1	Pbr015257.1	Pbr019251.1	Pbr019599.1	Pbr019623.1	Pbr019984.2	Pbr020105.1	Pbr020338.1	Pbr020818.1	Pbr020926.1	Pbr023081.1	Pbr026769.1	Pbr026864.1	Pbr028792.1	Pbr029099.1	Pbr029144.1	Pbr029344.1	Pbr031417.1	Pbr031449.1	Pbr031540.1	Pbr032029.1	Pbr032133.1	Pbr033283.1	Pbr033286.1	Pbr034322.1	Pbr034496.1	Pbr034794.1	Pbr035740.1	Pbr036521.1	Pbr037332.1	Pbr038130.1	Pbr038217.1	Pbr042867.1
	AuxRE	part of an auxin-responsive element	Pbr032133.1
	SARE	cis-acting element involved in salicylic acid responsiveness	Pbr025961.1	Pbr029280.1
	TCA-Element	cis-acting element involved in salicylic acid responsiveness	Pbr003841.1	Pbr009538.1	Pbr013832.1	Pbr015492.1	Pbr019984.2	Pbr022419.2	Pbr029144.1	Pbr031084.2	Pbr031449.1	Pbr033165.1	Pbr033182.1	Pbr033285.1	Pbr034322.1	Pbr036465.1	Pbr036501.1	Pbr036521.1	Pbr036845.1	Pbr036846.1	Pbr038288.1	Pbr001473.1	Pbr003597.1	Pbr004281.1	Pbr008272.1	Pbr009100.1	Pbr010918.1	Pbr013022.1	Pbr013576.1	Pbr014762.1	Pbr015082.1	Pbr015257.1	Pbr015521.1	Pbr015936.1	Pbr017398.1	Pbr018965.1	Pbr019562.1	Pbr019878.1	Pbr020683.1	Pbr022745.1	Pbr023109.1	Pbr023972.1	Pbr025010.1	Pbr025961.1	Pbr026864.1	Pbr027388.1	Pbr028036.1	Pbr028950.1	Pbr029099.1
Light	AE-BOX	part of a module for light response	Pbr001707.1	Pbr008272.1	Pbr008628.1	Pbr009416.1	Pbr012020.2	Pbr015082.1	Pbr015257.1	Pbr019251.1	Pbr019878.1	Pbr019958.2	Pbr020818.1	Pbr022419.2	Pbr023971.1	Pbr023973.1	Pbr026864.1	Pbr027388.1	Pbr029705.1	Pbr032029.1	Pbr032271.1	Pbr033165.1	Pbr033182.1	Pbr033282.1	Pbr033283.1	Pbr033285.1	Pbr033287.1	Pbr036501.1	Pbr036521.1	Pbr041497.1
	BOX 4	part of a conserved DNA module involved in light responsiveness	Pbr001634.1	Pbr001707.1	Pbr002817.1	Pbr003597.1	Pbr003841.1	Pbr004281.1	Pbr006980.1	Pbr008272.1	Pbr008628.1	Pbr008715.1	Pbr009100.1	Pbr009416.1	Pbr009538.1	Pbr010918.1	Pbr011405.1	Pbr011754.1	Pbr012020.2	Pbr012909.1	Pbr013022.1	Pbr013336.1	Pbr013576.1	Pbr013612.1	Pbr013832.1	Pbr014762.1	Pbr014852.1	Pbr015027.1	Pbr015082.1	Pbr015257.1	Pbr015521.1	Pbr015936.1	Pbr017324.1	Pbr017398.1	Pbr018965.1	Pbr019562.1	Pbr019599.1	Pbr019623.1	Pbr019878.1	Pbr019984.2	Pbr020338.1	Pbr020522.1	Pbr020683.1	Pbr020818.1	Pbr020926.1	Pbr022419.2	Pbr022745.1	Pbr023081.1	Pbr023109.1
	Box I	light responsive element
	CATT-motif	part of a light responsive element
	Gap-Box	part of a light responsive element	Pbr013022.1	Pbr013832.1	Pbr020683.1	Pbr025010.1
	I-Box	part of a light responsive element	Pbr000880.1	Pbr006163.1	Pbr006980.1	Pbr009100.1	Pbr009538.1	Pbr011405.1	Pbr013612.1	Pbr013832.1	Pbr015027.1	Pbr015492.1	Pbr017324.1	Pbr019251.1	Pbr019599.1	Pbr019623.1	Pbr019878.1	Pbr020105.1	Pbr020338.1	Pbr020522.1	Pbr023081.1	Pbr025010.1	Pbr025961.1	Pbr026769.1	Pbr027388.1	Pbr028792.1	Pbr028942.1	Pbr029280.1	Pbr031417.1	Pbr031449.1	Pbr031635.1	Pbr032029.1	Pbr032867.1	Pbr033283.1	Pbr036501.1	Pbr036521.1	Pbr038217.1
	L-Box	part of a light responsive element	Pbr001473.1	Pbr015521.1	Pbr019984.2	Pbr035039.1	Pbr035042.1	Pbr038288.1
	LAMP-element	part of a light responsive element	Pbr009416.1	Pbr013576.1	Pbr015936.1	Pbr020338.1	Pbr029344.1	Pbr033282.1	Pbr033285.1	Pbr036845.1	Pbr036846.1
	TCT-motif	part of a light responsive element	Pbr008628.1	Pbr010918.1	Pbr015492.1	Pbr020818.1	Pbr022419.2	Pbr032867.1	Pbr035196.1
	4cl-CMA2b	light responsive element
	GT1-motif	light responsive element	Pbr000880.1	Pbr001473.1	Pbr002817.1	Pbr003597.1	Pbr003841.1	Pbr006163.1	Pbr006980.1	Pbr008272.1	Pbr009416.1	Pbr009538.1	Pbr010918.1	Pbr012909.1	Pbr013336.1	Pbr013576.1	Pbr013612.1	Pbr013832.1	Pbr014762.1	Pbr014852.1	Pbr015027.1	Pbr015082.1	Pbr015257.1	Pbr015521.1	Pbr018965.1	Pbr019251.1	Pbr019562.1	Pbr019599.1	Pbr019623.1	Pbr019958.2	Pbr020105.1	Pbr020522.1	Pbr020683.1	Pbr022745.1	Pbr023971.1	Pbr023973.1	Pbr025010.1	Pbr025436.1	Pbr025961.1	Pbr026157.1	Pbr026864.1	Pbr027388.1	Pbr028036.1	Pbr028792.1	Pbr028942.1	Pbr028950.1	Pbr029099.1	Pbr029144.1	Pbr029280.1
	MRE	MYB binding site involved in light responsiveness	Pbr006163.1	Pbr008272.1	Pbr009100.1	Pbr009538.1	Pbr010918.1	Pbr011754.1	Pbr013022.1	Pbr013560.1	Pbr014852.1	Pbr015027.1	Pbr015492.1	Pbr017324.1	Pbr018965.1	Pbr019251.1	Pbr019599.1	Pbr019623.1	Pbr020522.1	Pbr020683.1	Pbr022745.1	Pbr024562.1	Pbr025961.1	Pbr026157.1	Pbr026769.1	Pbr028792.1	Pbr028950.1	Pbr029099.1	Pbr029344.1	Pbr031635.1	Pbr032867.1	Pbr034496.1	Pbr035196.1	Pbr035740.1	Pbr036501.1	Pbr036521.1
	3-AF1 Binding site	light responsive element	Pbr001634.1	Pbr006163.1	Pbr014762.1	Pbr014852.1	Pbr015492.1	Pbr018965.1	Pbr019958.2	Pbr019984.2	Pbr023971.1	Pbr028950.1	Pbr031084.2	Pbr033287.1	Pbr036465.1	Pbr036501.1
	ACE	cis-acting element involved in light responsiveness	Pbr003841.1	Pbr009416.1	Pbr011405.1	Pbr013576.1	Pbr015082.1	Pbr015257.1	Pbr015521.1	Pbr018965.1	Pbr019562.1	Pbr020522.1	Pbr026157.1	Pbr028036.1	Pbr028950.1	Pbr031635.1	Pbr032029.1	Pbr034794.1	Pbr035039.1	Pbr035042.1	Pbr036465.1	Pbr041497.1
	AT1-motif	light responsive element	Pbr009538.1	Pbr017398.1	Pbr025436.1	Pbr036465.1
	G-Box	cis-acting regulatory element involved in light responsiveness	Pbr000880.1	Pbr001473.1	Pbr001634.1	Pbr002605.3	Pbr002817.1	Pbr003841.1	Pbr004281.1	Pbr006163.1	Pbr006980.1	Pbr008272.1	Pbr008628.1	Pbr008715.1	Pbr009100.1	Pbr009416.1	Pbr009538.1	Pbr010918.1	Pbr011405.1	Pbr011754.1	Pbr012020.2	Pbr012909.1	Pbr013022.1	Pbr013336.1	Pbr013560.1	Pbr013576.1	Pbr013612.1	Pbr013832.1	Pbr014852.1	Pbr014986.1	Pbr015082.1	Pbr015257.1	Pbr015492.1	Pbr015521.1	Pbr015936.1	Pbr017324.1	Pbr018965.1	Pbr019251.1	Pbr019562.1	Pbr019599.1	Pbr019623.1	Pbr019878.1	Pbr019958.2	Pbr020105.1	Pbr020522.1	Pbr020683.1	Pbr020818.1	Pbr020926.1	Pbr022419.2
	GA-motif	part of a light responsive element	Pbr001473.1	Pbr006980.1	Pbr008715.1	Pbr013560.1	Pbr017324.1	Pbr018965.1	Pbr026157.1	Pbr029280.1	Pbr036845.1	Pbr036846.1
	GAG-motif	part of a light responsive element
	GATA-motif	part of a light responsive element	Pbr001634.1	Pbr002605.3	Pbr006980.1	Pbr012020.2	Pbr013022.1	Pbr013560.1	Pbr013576.1	Pbr013612.1	Pbr015492.1	Pbr015936.1	Pbr019562.1	Pbr020105.1	Pbr020522.1	Pbr020926.1	Pbr023081.1	Pbr023109.1	Pbr025010.1	Pbr025436.1	Pbr025961.1	Pbr026864.1	Pbr028036.1	Pbr028792.1	Pbr028942.1	Pbr029144.1	Pbr029280.1	Pbr032029.1	Pbr032271.1	Pbr032867.1	Pbr033282.1	Pbr033285.1	Pbr034322.1	Pbr035039.1	Pbr035042.1	Pbr035196.1	Pbr035826.1	Pbr037332.1	Pbr038043.1	Pbr038130.1	Pbr039042.1	Pbr041497.1
	Sp1	part of a light responsive element	Pbr001707.1	Pbr002605.3	Pbr003597.1	Pbr003841.1	Pbr011754.1	Pbr013022.1	Pbr013576.1	Pbr013612.1	Pbr014852.1	Pbr015492.1	Pbr020105.1	Pbr020338.1	Pbr020683.1	Pbr022419.2	Pbr027388.1	Pbr030871.1	Pbr034496.1	Pbr035826.1
	as-2-Box	involved in shoot-specific expression and light responsiveness
	Box II	part of a light responsive element	Pbr001473.1	Pbr009416.1	Pbr011405.1	Pbr013612.1	Pbr015257.1	Pbr019562.1	Pbr020926.1	Pbr023081.1	Pbr023973.1	Pbr028036.1	Pbr033282.1
	ATCT-motif	part of a conserved DNA module involved in light responsiveness	Pbr000880.1	Pbr006163.1	Pbr008715.1	Pbr010918.1	Pbr012020.2	Pbr013560.1	Pbr013576.1	Pbr013832.1	Pbr014762.1	Pbr015257.1	Pbr020105.1	Pbr025777.1	Pbr026864.1	Pbr029344.1	Pbr031417.1	Pbr031449.1	Pbr032271.1	Pbr033165.1	Pbr033182.1	Pbr033282.1	Pbr033283.1	Pbr036465.1	Pbr039042.1
	TCCC-motif	part of a light responsive element	Pbr003841.1	Pbr004281.1	Pbr010918.1	Pbr011754.1	Pbr012909.1	Pbr013560.1	Pbr013832.1	Pbr014762.1	Pbr015082.1	Pbr015257.1	Pbr015492.1	Pbr015521.1	Pbr015936.1	Pbr018965.1	Pbr019562.1	Pbr020338.1	Pbr020683.1	Pbr020818.1	Pbr023972.1	Pbr025010.1	Pbr025777.1	Pbr025961.1	Pbr028036.1	Pbr032029.1	Pbr032271.1	Pbr032867.1	Pbr033282.1	Pbr033285.1	Pbr036845.1	Pbr036846.1
	C-Box	cis-acting regulatory element involved in light responsiveness
	chs-CMAIa	part of a light responsive element	Pbr002605.3	Pbr013560.1	Pbr014852.1	Pbr017324.1	Pbr019599.1	Pbr019623.1	Pbr019984.2	Pbr020683.1	Pbr020818.1	Pbr025436.1	Pbr031635.1	Pbr032867.1	Pbr035740.1	Pbr038043.1	Pbr038130.1
	chs-Unit 1 m1	part of a light responsive element
	ATC-motif	part of a conserved DNA module involved in light responsiveness	Pbr008628.1	Pbr010918.1	Pbr015492.1	Pbr020818.1	Pbr022419.2	Pbr032867.1	Pbr035196.1
	CG-motif	part of a light responsive element
	GATT-motif	part of a light responsive element
	rbcS-CMA7a	part of a light responsive element
	MNF1	light responsive element
	chs-CMA2b	part of a light responsive element
	CAG-motif	part of a light responsive element	Pbr014762.1	Pbr033285.1
	4cl-CMA1b	part of a light responsive element
	ATCC-motif	part of a conserved DNA module involved in light responsiveness
	LS7	part of a light responsive element	Pbr010918.1
	TGG-motif	part of a light responsive element
	chs-CMA2a	part of a light responsive element	Pbr002605.3	Pbr008628.1	Pbr013560.1	Pbr015257.1	Pbr019958.2	Pbr020926.1	Pbr023081.1	Pbr031417.1	Pbr031449.1	Pbr031635.1	Pbr032029.1	Pbr033165.1	Pbr033182.1	Pbr036501.1	Pbr036521.1	Pbr038043.1
	GTGGC-motif	part of a light responsive element	Pbr009100.1	Pbr010791.1
	AAAC-motif	light responsive element	Pbr009538.1	Pbr019984.2	Pbr020338.1	Pbr036501.1	Pbr036521.1	Pbr013022.1	Pbr020522.1	Pbr033285.1
	H-box	cis-acting regulatory element involved in light responsiveness	Pbr015027.1
	OBP-1 site	cis-acting regulatory element
	sbp-CMA1c	part of a light responsive element
	Box II -like sequence	cis-acting regulatory element	Pbr030871.1
	ACA-motif	part of gapA in (gapA-CMA1) involved with light responsiveness	Pbr001707.1
	TGGCA	part of a light responsive element
Essential Element	CAAT-BOX	common cis-acting element in promoter and enhancer regions	Pbr000880.1	Pbr001473.1	Pbr001634.1	Pbr001707.1	Pbr002605.3	Pbr002817.1	Pbr003597.1	Pbr003841.1	Pbr004281.1	Pbr006163.1	Pbr006980.1	Pbr008272.1	Pbr008628.1	Pbr008715.1	Pbr009100.1	Pbr009416.1	Pbr009538.1	Pbr010791.1	Pbr010918.1	Pbr011405.1	Pbr011754.1	Pbr012020.2	Pbr012909.1	Pbr013022.1	Pbr013336.1	Pbr013560.1	Pbr013576.1	Pbr013612.1	Pbr013832.1	Pbr014762.1	Pbr014852.1	Pbr014986.1	Pbr015027.1	Pbr015082.1	Pbr015257.1	Pbr015492.1	Pbr015521.1	Pbr015936.1	Pbr017324.1	Pbr017398.1	Pbr018965.1	Pbr019251.1	Pbr019562.1	Pbr019599.1	Pbr019623.1	Pbr019878.1	Pbr019958.2
	TATA-BOX	core promoter element around -30 of transcription start	Pbr001634.1	Pbr001707.1	Pbr002817.1	Pbr003841.1	Pbr006163.1	Pbr008628.1	Pbr009416.1	Pbr010918.1	Pbr011754.1	Pbr012020.2	Pbr012909.1	Pbr013022.1	Pbr013336.1	Pbr013576.1	Pbr013612.1	Pbr014762.1	Pbr014852.1	Pbr014986.1	Pbr015027.1	Pbr015082.1	Pbr015257.1	Pbr015492.1	Pbr015521.1	Pbr017324.1	Pbr017398.1	Pbr018965.1	Pbr019251.1	Pbr019958.2	Pbr020105.1	Pbr020338.1	Pbr020818.1	Pbr020926.1	Pbr022419.2	Pbr022745.1	Pbr023081.1	Pbr023109.1	Pbr023971.1	Pbr023972.1	Pbr024562.1	Pbr025436.1	Pbr025777.1	Pbr025961.1	Pbr026769.1	Pbr028942.1	Pbr029099.1	Pbr029144.1	Pbr029280.1
Enhancer	5UTR Py-rich stretch	cis-acting element conferring high transcription levels
	TA-Rich Region	Enhancer	Pbr002817.1	Pbr011405.1	Pbr012020.2	Pbr013612.1	Pbr014852.1	Pbr019878.1	Pbr019958.2	Pbr020818.1	Pbr023973.1	Pbr024562.1	Pbr025010.1	Pbr027388.1	Pbr028950.1	Pbr031635.1	Pbr033282.1	Pbr033285.1	Pbr019251.1	Pbr023971.1	Pbr025436.1	Pbr033287.1	Pbr042867.1
	GC-motif	enhancer-like element involved in anoxic specific inducibility	Pbr000880.1	Pbr002605.3	Pbr008628.1	Pbr009100.1	Pbr015082.1	Pbr019251.1	Pbr020105.1	Pbr020926.1	Pbr023081.1	Pbr027388.1	Pbr031635.1	Pbr033283.1	Pbr038043.1	Pbr042867.1
Stresses	HSE	cis-acting element involved in heat stress responsiveness
	MBS	MYB binding site involved in drought-inducibility	Pbr001707.1	Pbr002605.3	Pbr003841.1	Pbr006980.1	Pbr008272.1	Pbr009100.1	Pbr009416.1	Pbr009538.1	Pbr010918.1	Pbr011405.1	Pbr011754.1	Pbr012020.2	Pbr012909.1	Pbr013336.1	Pbr013576.1	Pbr013832.1	Pbr014852.1	Pbr015257.1	Pbr015492.1	Pbr015936.1	Pbr017324.1	Pbr017398.1	Pbr018965.1	Pbr019251.1	Pbr019562.1	Pbr019958.2	Pbr020926.1	Pbr022419.2	Pbr023081.1	Pbr023109.1	Pbr023973.1	Pbr025010.1	Pbr025436.1	Pbr027388.1	Pbr028036.1	Pbr029099.1	Pbr029344.1	Pbr031417.1	Pbr031449.1	Pbr032029.1	Pbr032133.1	Pbr033282.1	Pbr033283.1	Pbr033285.1	Pbr035039.1	Pbr035042.1	Pbr035826.1
	Skn-1-motif	cis-acting regulatory element required for endosperm expression
	TC-Rich repeats	cis-acting element involved in defense and stress responsiveness	Pbr001634.1	Pbr003841.1	Pbr009100.1	Pbr010791.1	Pbr011405.1	Pbr015936.1	Pbr017398.1	Pbr019251.1	Pbr019599.1	Pbr019623.1	Pbr019878.1	Pbr019984.2	Pbr020105.1	Pbr020683.1	Pbr020818.1	Pbr023081.1	Pbr023109.1	Pbr023973.1	Pbr025010.1	Pbr026157.1	Pbr028950.1	Pbr029280.1	Pbr030681.1	Pbr031084.2	Pbr031540.1	Pbr032133.1	Pbr033282.1	Pbr033285.1	Pbr033286.1	Pbr035826.1	Pbr036501.1	Pbr036521.1	Pbr038217.1	Pbr038288.1	Pbr039042.1
	LTR	cis-acting element involved in low-temperature responsiveness
	WUN-motif	wound-responsive element
	MBSII	MYB binding site involved in flavonoid biosynthetic genes regulation
	MBSI	MYB binding site involved in flavonoid biosynthetic genes regulation	Pbr019251.1	Pbr020338.1	Pbr029344.1	Pbr030681.1	Pbr033165.1	Pbr033182.1	Pbr036521.1	Pbr039042.1
	DRE	"cis-acting element involved in dehydration, low-temp, salt stresses	Pbr011754.1	Pbr013336.1	Pbr014986.1	Pbr020338.1	Pbr023971.1	Pbr025777.1	Pbr028792.1	Pbr032867.1	Pbr033287.1	Pbr035196.1	Pbr002605.3	Pbr008715.1	Pbr015082.1	Pbr019599.1	Pbr019623.1	Pbr020926.1	Pbr023081.1	Pbr029099.1	Pbr035826.1	Pbr038043.1	Pbr038288.1
Circadian	Circadian	cis-acting regulatory element involved in circadian control	Pbr006980.1	Pbr009538.1	Pbr010918.1	Pbr011754.1	Pbr013336.1	Pbr013576.1	Pbr015082.1	Pbr015936.1	Pbr019599.1	Pbr019623.1	Pbr019878.1	Pbr020338.1	Pbr022419.2	Pbr025010.1	Pbr033165.1	Pbr033182.1	Pbr033282.1	Pbr033283.1	Pbr033285.1	Pbr037332.1	Pbr038130.1
Other regulatory Stress Factors	ARE	cis-acting regulatory element essential for the anaerobic induction	Pbr000880.1	Pbr001473.1	Pbr001634.1	Pbr002817.1	Pbr003597.1	Pbr003841.1	Pbr004281.1	Pbr006163.1	Pbr006980.1	Pbr008272.1	Pbr008715.1	Pbr009416.1	Pbr009538.1	Pbr010791.1	Pbr010918.1	Pbr011405.1	Pbr011754.1	Pbr012020.2	Pbr012909.1	Pbr013022.1	Pbr013560.1	Pbr013576.1	Pbr013612.1	Pbr013832.1	Pbr014762.1	Pbr014852.1	Pbr014986.1	Pbr015027.1	Pbr015082.1	Pbr015257.1	Pbr015521.1	Pbr015936.1	Pbr017324.1	Pbr017398.1	Pbr019251.1	Pbr019562.1	Pbr019599.1	Pbr019623.1	Pbr019878.1	Pbr019958.2	Pbr019984.2	Pbr020105.1	Pbr020338.1	Pbr020522.1	Pbr020683.1	Pbr020818.1	Pbr020926.1
	Box-W1	fungal elicitor responsive element
	AT-Rich Sequence	MYBHv1 binding site	Pbr019251.1	Pbr023971.1	Pbr025436.1	Pbr033287.1	Pbr042867.1
	ELI-Box3	elicitor-responsive element
	CCAAT-Box	MYBHv1 binding site	Pbr000880.1	Pbr002817.1	Pbr004281.1	Pbr009538.1	Pbr010918.1	Pbr011754.1	Pbr012909.1	Pbr013022.1	Pbr013560.1	Pbr014986.1	Pbr015257.1	Pbr015492.1	Pbr019878.1	Pbr020105.1	Pbr020522.1	Pbr020683.1	Pbr020818.1	Pbr022745.1	Pbr023973.1	Pbr025436.1	Pbr025777.1	Pbr026769.1	Pbr026864.1	Pbr028942.1	Pbr029099.1	Pbr031084.2	Pbr032029.1	Pbr032133.1	Pbr033283.1	Pbr033285.1	Pbr034496.1	Pbr035039.1	Pbr035042.1	Pbr035740.1	Pbr036845.1	Pbr036846.1	Pbr037332.1	Pbr042867.1
	HD-ZIP 3	protein binding site
	MSA-Like	cis-acting element involved in cell cycle regulation	Pbr002817.1	Pbr004281.1	Pbr011754.1	Pbr019251.1	Pbr020105.1	Pbr020522.1	Pbr020683.1	Pbr020818.1	Pbr028942.1	Pbr037332.1	Pbr042867.1
	BOX III	protein binding site	Pbr033165.1	Pbr033182.1	Pbr036465.1	Pbr036501.1
	CAT-BOX	cis-acting regulatory element related to meristem expression	Pbr000880.1	Pbr001473.1	Pbr001634.1	Pbr001707.1	Pbr002605.3	Pbr002817.1	Pbr004281.1	Pbr006980.1	Pbr008272.1	Pbr011405.1	Pbr012020.2	Pbr012909.1	Pbr015027.1	Pbr019878.1	Pbr020683.1	Pbr020926.1	Pbr023081.1	Pbr023972.1	Pbr023973.1	Pbr024562.1	Pbr026157.1	Pbr026769.1	Pbr029280.1	Pbr029705.1	Pbr033282.1	Pbr033285.1	Pbr033286.1	Pbr035039.1	Pbr035042.1	Pbr035826.1	Pbr036465.1	Pbr038043.1	Pbr038217.1	Pbr038288.1	Pbr039042.1	Pbr041497.1
	RY-Element	cis-acting regulatory element involved in seed-specific regulation	Pbr001707.1	Pbr004281.1	Pbr008628.1	Pbr011754.1	Pbr013832.1	Pbr017324.1	Pbr022419.2	Pbr026769.1	Pbr028942.1	Pbr033282.1
	o2-site	cis-acting regulatory element involved in zein metabolism regulation	Pbr002605.3	Pbr002817.1	Pbr003841.1	Pbr006163.1	Pbr006980.1	Pbr008272.1	Pbr009416.1	Pbr009538.1	Pbr011405.1	Pbr012020.2	Pbr012909.1	Pbr013336.1	Pbr013560.1	Pbr014852.1	Pbr015082.1	Pbr015521.1	Pbr019599.1	Pbr019623.1	Pbr019984.2	Pbr020105.1	Pbr020522.1	Pbr022419.2	Pbr023109.1	Pbr023971.1	Pbr025961.1	Pbr026157.1	Pbr027388.1	Pbr028792.1	Pbr029344.1	Pbr031635.1	Pbr032029.1	Pbr032867.1	Pbr033285.1	Pbr033287.1	Pbr035826.1	Pbr038043.1	Pbr038217.1
	as1	cis-acting regulatory element involved in the root-specific expression	Pbr000880.1	Pbr001473.1	Pbr001707.1	Pbr002605.3	Pbr002817.1	Pbr003597.1	Pbr003841.1	Pbr004281.1	Pbr006163.1	Pbr006980.1	Pbr008628.1	Pbr008715.1	Pbr009100.1	Pbr009416.1	Pbr010791.1	Pbr010918.1	Pbr011405.1	Pbr011754.1	Pbr012020.2	Pbr012909.1	Pbr013022.1	Pbr013336.1	Pbr013560.1	Pbr013612.1	Pbr013832.1	Pbr014986.1	Pbr015027.1	Pbr015082.1	Pbr015257.1	Pbr015492.1	Pbr015521.1	Pbr015936.1	Pbr017398.1	Pbr018965.1	Pbr019251.1	Pbr019562.1	Pbr019599.1	Pbr019623.1	Pbr019958.2	Pbr020105.1	Pbr020522.1	Pbr020683.1	Pbr020818.1	Pbr020926.1	Pbr022419.2	Pbr022745.1	Pbr023081.1
	AT-Rich Element	binding site of AT-rich DNA binding protein (ATBP-1)	Pbr002817.1	Pbr011405.1	Pbr012020.2	Pbr013612.1	Pbr014852.1	Pbr019878.1	Pbr019958.2	Pbr020818.1	Pbr023973.1	Pbr024562.1	Pbr025010.1	Pbr027388.1	Pbr028950.1	Pbr031635.1	Pbr033282.1	Pbr033285.1
	GCN4-motif	cis-regulatory element involved in endosperm expression	Pbr003841.1	Pbr011754.1	Pbr013832.1	Pbr015492.1	Pbr017324.1	Pbr020683.1	Pbr023972.1	Pbr027388.1	Pbr028950.1	Pbr029280.1	Pbr032867.1	Pbr033165.1	Pbr033182.1	Pbr035039.1	Pbr035042.1	Pbr041497.1
	HD-ZIP 1	element involved in differentiation of the palisade mesophyll cells	Pbr001707.1	Pbr011405.1	Pbr029144.1
	HD-ZIP 2	element involved in the control of leaf morphology development
	OCT	cis-acting regulatory element related to meristem specific activation	Pbr008715.1	Pbr009100.1	Pbr019599.1	Pbr019623.1
	3-AF3 binding site	part of a conserved DNA module array
	A-Box	cis-acting regulatory element	Pbr001707.1	Pbr008628.1	Pbr009416.1	Pbr011405.1	Pbr012020.2	Pbr013022.1	Pbr013576.1	Pbr014986.1	Pbr015521.1	Pbr019984.2	Pbr020683.1	Pbr022745.1	Pbr025777.1	Pbr026864.1	Pbr028950.1	Pbr030871.1	Pbr031635.1	Pbr032133.1	Pbr032271.1	Pbr032867.1	Pbr035196.1	Pbr036845.1	Pbr036846.1	Pbr038043.1	Pbr041497.1	Pbr042867.1
	CCGTCC-Box	cis-acting regulatory element related to meristem specific activation	Pbr001707.1	Pbr008628.1	Pbr009416.1	Pbr011405.1	Pbr012020.2	Pbr013022.1	Pbr013576.1	Pbr014986.1	Pbr015521.1	Pbr019984.2	Pbr020683.1	Pbr022745.1	Pbr025777.1	Pbr026864.1	Pbr028950.1	Pbr030871.1	Pbr031635.1	Pbr032133.1	Pbr032271.1	Pbr032867.1	Pbr035196.1	Pbr036845.1	Pbr036846.1	Pbr038043.1	Pbr041497.1	Pbr042867.1
	motif I	cis-acting regulatory element root specific	Pbr013576.1	Pbr022745.1
	AACA-motif	involved in endosperm-specific negative expression	Pbr013022.1	Pbr020522.1	Pbr033285.1
	OBP-site	cis-acting regulatory element
	dOCT	cis-acting regulatory element related to meristem specific activation	Pbr009100.1	Pbr020105.1
	ATGCAAAT motif	cis-acting regulatory element associated to the TGAGTCA motif
	HMG-TATA-region	cis-acting regulatory element
	EIRE	elicitor-responsive element
[truncated: 71 more columns]

## Sheet: S_Table7
S7 RPKM data under various biotic/abiotic stress of pear
ID	S0	S4	S6	S12	S24	S48	C0	C5	C12	C24	D0	D1	D3	D6	D24	R0	R1	R2	R3	R4	H0	H1	H2	H3	H4
PbrPP2C1	3.07869	6.60571	9.50931	3.92309	14.93	13.6689	0.73448	0.788972	0.772328	0.872905	1.45378	0.735176	2.0835	1.91735	0.851647	7.1167	10.0033	9.5633	10.2133	10.4767	3.89172	5.30307	6.12176	6.82393	5.89327
PbrPP2C2	3.18429	5.9594	9.25266	3.77703	11.8314	10.2082	0.587584	0.676261	0.772328	0.623503	0.363446	0.980235	1.852	2.48127	0.729983	2.9633	2.6767	3.4433	3.42	3.7767	0.704216	1.64578	4.13219	1.84067	1.23635
PbrPP2C3	40.2484	53.3515	61.9234	26.9022	75.8136	66.9351	47.0067	55.3407	66.1995	55.6165	114.485	150.834	180.917	110.304	53.5321	24.4033	21.5133	20.8067	18.5233	17.43	12.8241	29.5783	21.8088	30.9771	20.6471
PbrPP2C4	3.74314	78.2514	118.537	39.9595	219.026	172.151	8.41777	9.20719	14.3938	13.5316	13.1461	20.915	112.196	659.508	24.9207	6.25	7.2267	12.7067	31.6367	46.0267	7.5919	21.125	16.6072	43.5705	91.6504
PbrPP2C5	46.5743	50.9117	39.3713	27.9783	58.9341	51.1618	40.0292	27.5325	38.7632	38.5926	52.1134	50.6801	39.54	16.4646	24.5098	26.12	24.6567	17.8033	17.8267	16.35	23.9513	26.7839	26.5121	31.2396	26.3508
PbrPP2C6	72.9406	59.3909	51.6033	40.0257	56.9817	63.8644	51.0146	17.897	28.2572	27.338	51.8776	43.0546	32.8463	13.8649	23.8056	21.6133	18.3967	13.4167	12.32	10.7833	27.7179	31.4719	34.6492	33.4817	28.1599
PbrPP2C7	38.2299	100.427	140.568	47.33	198.203	128.674	36.353	65.658	159.532	73.8565	163.886	188.581	249.599	231.759	69.859	56.5167	74.1633	150.743	180.21	204.06	64.3098	107.479	106.229	208.347	159.686
PbrPP2C8	0	0	0	0	0	0	1.37145	0.789213	1.93141	0.873172	1.13107	1.14396	1.21575	2.36921	1.8458	0.7067	0.5033	0.2433	0.3167	0.3267	0.216273	1.17374	0.267909	1.88614	0.625235
PbrPP2C9	0	0	0	0	0	0	0	0.271201	0	0	0	0	0	0	0	0	0.0133	0	0	0.0133	0	0	0	0	0
PbrPP2C10	1.37516	84.066	73.5797	27.4404	262.066	139.285	2.07699	6.51938	15.0328	5.93063	16.9737	31.9718	121.258	180.345	36.4375	8.47	5.81	0.8833	1.42	3.8033	0	0.646387	0	3.63548	5.13834
PbrPP2C11	0.0619539	5.29965	6.00507	2.68018	15.1645	10.5284	1.45561	5.10563	4.84174	4.23658	3.08693	9.53978	33.2624	61.1486	8.26682	10.3533	7.6233	3.67	7.0033	10.3667	1.04934	2.45917	2.00398	4.51217	10.7927
PbrPP2C12	0	0	0	0	0	0	0.219941	0.168756	0.165196	0	0	0	0	0	0	0	0	0	0	0	0.221977	0	0.171859	0	0.123409
PbrPP2C13	0	0	0	0	0	0	0.659822	2.02507	1.15637	0.186708	0.36278	0	0.173307	0	0	4.62	2.0767	1.7167	0.86	1.94	4.60602	3.55933	7.1608	3.29369	1.85113
PbrPP2C14	0	0	0	0	0	0	0.392443	0	0	0	0	0.491018	3.09234	8.88874	0.162517	0.01	0	0	0	0	0	0	0	0	0
PbrPP2C15	0.266193	4.89385	8.47185	2.26874	13.7138	10.2835	0.7907	0.151672	0.296944	0.167807	4.72779	10.058	29.5949	39.1573	6.22138	1.11	0.6067	0.04	0.0667	0.09	0	0	0	0	0
PbrPP2C16	0	0	0	0	0	0	0	0	0	1.67807	0	0	0	0	0	10.37	5.61	12.73	10.0133	11.03	0.249381	0	0	0	0
PbrPP2C17	36.9345	138.837	153.217	80.1269	373.069	366.005	40.6419	34.161	68.568	137.137	145.19	284.149	318.638	311.417	78.1473	108.703	75.6967	33.02	29.91	26.7667	25.0437	54.8518	57.6629	168.775	85.7161
PbrPP2C18	50.9717	166.841	227.087	88.614	508.646	458.388	41.0751	45.5232	98.1239	210.504	140.207	316.603	414.615	388.81	72.7642	167.43	99.0233	24.1767	23.0733	23.56	9.06836	27.9927	22.7839	106.529	56.2843
PbrPP2C19	21.5471	62.9508	53.0038	43.1904	43.6881	36.7915	44.7385	48.9446	87.946	71.9596	79.2665	43.0311	76.0716	78.725	4.43227	32.7467	16.3433	2.6933	3.2067	4.5167	7.2914	17.3208	36.4078	13.8038	12.071
PbrPP2C20	4.11806	11.0191	9.44659	9.49673	7.28478	6.77005	2.77536	3.93133	1.9242	5.25572	2.11283	4.09575	17.8317	11.474	3.00591	11.0633	4.9233	0.35	0.5367	0.56	2.85492	5.31526	9.11938	2.60985	6.16912
PbrPP2C21	4.1455	6.64376	7.83487	8.51073	4.96185	3.9192	4.59865	199.197	29.0451	122.083	17.9287	92.0602	260.241	228.378	18.6975	226.373	105.477	9.36	3.7167	9.82	3.79737	25.9561	8.22112	23.5091	38.2354
PbrPP2C22	3.46146	6.49826	5.90073	7.05614	2.52504	1.66742	2.12356	69.7368	4.94448	32.4486	11.5589	28.8724	58.9005	34.8916	13.0151	52.4533	40.6033	27.12	19.9133	24.9533	6.53683	14.6055	7.74354	11.2277	19.422
PbrPP2C23	0	0	0	0	0	0	19.8758	15.3355	24.7697	26.8643	28.48	26.1186	29.3983	29.583	28.4172	29.2533	28.57	19.7433	21.8067	19.8	30.9582	30.7899	34.3296	27.8949	33.7684
PbrPP2C24	0	0	0	0	0	0	9.4387	19.7195	22.1221	39.8697	17.0692	20.7734	28.4056	32.3056	15.6348	38.77	28.6	11.4367	10.5333	11.9833	22.0649	20.5268	26.243	20.2968	20.3866
PbrPP2C25	4.26202	5.40547	5.04768	6.2281	8.0886	5.83656	1.02115	1.09691	1.30387	0.346744	1.09482	0.596237	0.643712	0.313612	1.0149	4.84	5.4	2.79	2.3267	2.5533	5.07574	4.44916	6.22376	4.68126	4.58375
PbrPP2C26	0	0	0	0	0	0	0.723108	0.871868	0.775887	0.789235	0.425974	0.344663	0.0813984	0.0793134	0.342229	3.22	3.4267	2.3567	1.8833	1.8833	0.938317	1.02876	0.726466	0.568275	0.579623
PbrPP2C27	26.5267	16.6327	11.3007	12.9437	20.6947	22.8566	29.4822	15.6171	31.687	27.2266	35.0986	28.9133	12.7334	2.65193	8.68425	7.86	6.7	4.39	4.22	3.49	4.57532	6.37279	6.26531	6.52212	6.22938
PbrPP2C28	0	0	0	0	0	0	0	0	0	0	0	0	0	0	0	22.32	15.6633	5.6433	6.7	6.1233	0.115648	0.380386	0.119383	0.420241	0.728676
PbrPP2C29	3.30953	3.63771	2.25349	1.89072	2.54577	3.54278	0	0	0	0	0	0	0	0	0	16.5667	5.1967	4.0167	3.77	3.9433	0.308395	1.3789	1.23363	1.54088	1.62881
PbrPP2C30	0	0	0	0	0	0	0	0	0	0	0	0	0	0	0	39.68	29.9967	6.9367	8.2967	9.14	0.527412	0.910742	1.36111	0.191651	0.821006
PbrPP2C31	0	0	0	0	0	0	0	0	0	0	0	0	0	0	0	19.19	13.6333	3.6267	4.1967	4.2433	2.53158	3.96823	4.24667	0.383301	3.57724
PbrPP2C32	11.8283	34.4568	43.844	64.2939	26.0708	16.4622	21.6825	43.5109	54.3373	60.7055	24.4159	44.6929	118.775	132.7	30.2179	76.92	64.65	38.5233	41.8533	48.6733	44.2398	64.9484	96.9304	53.395	54.5717
PbrPP2C33	0	0	0	0	0	0	4.64719	6.15892	11.106	6.09684	5.05212	7.40026	4.99344	4.86553	6.99808	4.1433	3.6833	3.03	3.2467	3.7633	8.15457	7.75727	9.79341	5.29373	6.87442
PbrPP2C34	0	0	0	0	0	0	28.5923	17.7131	26.5659	27.868	16.5938	22.9661	26.2015	32.5227	20.8744	17.53	20.5333	13.0167	12.2367	10.89	26.9332	19.2467	20.0799	19.8717	18.004
PbrPP2C35	3.1611	6.19224	5.92766	7.9955	7.04804	6.45764	3.35323	4.0201	2.676	1.24537	5.70382	2.62219	6.60563	9.65465	2.25651	0.9667	1.3633	1.2667	1.8567	2.6833	1.00471	1.6958	1.91055	3.26659	3.58661
PbrPP2C36	0	0	0	0	0	0	13.2033	3.85929	8.02799	8.71762	8.4693	5.76882	11.2296	9.49374	5.5545	12.4567	12.2267	5.1367	5.4533	4.6967	17.4502	15.7188	17.6316	10.7605	12.9941
PbrPP2C37	0	0	0	0	0	0	0	0	0	0.176067	0	0	0	0	0	0	0	0	0	0	4.44816	4.38922	5.51018	4.94419	5.46963
PbrPP2C38	0	0	0	0	0	0	2.69627	1.59138	0.934683	1.40854	4.2763	2.76802	1.30744	2.07016	1.54601	18.5033	21.1	23.4433	27.1367	29.0867	10.3093	10.7794	16.3685	12.4872	17.1653
PbrPP2C39	0	0	0	0	0	0	17.1701	15.5552	19.1115	14.4002	15.1843	13.6318	16.4637	21.1246	18.8469	24.59	31.18	24.8467	22.57	22.7733	33.2489	32.0615	34.1072	32.56	29.4829
PbrPP2C40	0.0232004	0.739002	0.816796	0.596657	0.369421	0.814785	0.215791	0.165572	0	0.183186	0.177968	0	0.170037	0.331363	0	0.05	0.2467	0.1367	0.22	0.3367	0	0.134314	0	0	0
PbrPP2C41	0	0	0	0	0	0	2.79774	0.660506	0.808216	1.46155	3.01732	2.33366	2.88286	0.495709	2.31717	1.35	1.1533	1.2133	0.8667	0.9467	1.90053	2.07627	2.97089	2.30204	1.26792
PbrPP2C42	9.31879	16.3661	18.8645	30.2668	18.4013	17.2955	11.0497	4.63902	9.5521	8.67222	17.882	17.3902	18.728	43.3797	24.6924	14.14	16.49	20.08	27.1133	30.92	14.7817	24.5909	19.0603	30.4568	40.9434
PbrPP2C43	54.068	98.9635	77.9775	81.3974	51.9429	37.2396	38.0939	21.1009	28.153	20.4059	29.7369	22.7693	16.2124	12.3561	23.6207	18.5433	19.38	10.96	11.0467	8.19	17.8355	24.6617	21.0114	20.1093	17.031
PbrPP2C44	43.4083	51.0596	38.8119	47.6437	31.633	25.4668	32.9889	14.5079	21.3028	25.6138	37.3263	28.3557	29.6399	29.4984	24.157	32.11	30.0767	13.82	11.5067	7.52	24.7169	31.9266	28.4492	24.5903	30.4739
PbrPP2C45	33.6971	36.9361	34.3758	28.5192	45.4086	42.1903	25.6597	12.1279	20.9688	15.335	21.8394	21.917	17.6311	18.598	27.2028	16.04	18.43	18.6867	17.6367	15.98	22.5824	21.3377	25.397	29.4863	22.4028
PbrPP2C46	46.1249	70.124	53.668	42.7099	107.657	85.7137	20.3225	14.4905	26.8278	18.9945	40.6314	38.6973	63.0838	49.1743	27.5428	17.3933	14.85	10.42	11.8433	8.7467	12.6379	15.2047	23.0444	13.6139	20.0416
PbrPP2C47	13.83	7.36125	7.48184	2.9787	5.92212	8.73972	13.2116	13.4655	12.5891	11.885	9.10703	8.88187	6.21515	0.605595	3.10303	1.08	0.7967	0.9533	0.4867	0.64	3.43299	3.92753	2.36257	1.32582	1.27239
PbrPP2C48	5.65273	34.183	31.3921	24.925	25.3715	22.2808	9.82049	12.1216	10.5831	5.25572	12.1488	7.65727	7.9065	8.68747	8.48727	16.3267	10.2167	7.6033	7.0667	6.4267	1.02346	3.12272	0.500454	4.69774	5.15091
PbrPP2C49	0	0	0	0	0	0	1.16027	0	0	0	0	0.193561	0.365703	0.178168	0	0	0	0	0.0167	0	0.117101	0	0	0	0
PbrPP2C50	0	0	0	0	0	0	1.52654	0	0.254793	0.287974	0	0.14148	0	0	0	0.0067	0	0	0	0	0	0	0	0	0
PbrPP2C51	33.566	46.7653	36.7116	38.0203	43.1392	40.9516	26.2904	25.3777	24.4602	25.9177	24.8996	25.8908	29.8044	11.5903	34.5582	17.61	24.5733	32.7567	31.75	27.6833	17.9745	16.0999	16.3902	18.1432	17.797
PbrPP2C52	46.7637	31.1675	30.9069	34.2822	33.2871	36.6746	47.6818	67.4493	65.4369	66.7959	30.4237	22.2595	34.9435	57.8522	24.3775	30.0433	34.3167	39.8433	39.1767	50.1267	86.7902	83.6616	93.5796	89.114	101.512
PbrPP2C53	35.3038	36.4416	28.7365	25.5414	31.4288	31.7209	27.1309	8.8728	15.9236	22.7798	25.4322	23.8671	15.07	9.78934	22.839	21.14	18.85	17.0467	14.52	14.0467	24.5391	22.4699	23.285	20.027	20.1312
PbrPP2C54	13.7639	14.4502	13.749	14.92	14.771	13.4562	7.96161	1.92313	7.41951	8.88636	5.22858	7.99374	7.08676	6.56563	8.79206	7.16	8.1967	7.4367	7.65	6.88	11.2346	11.7464	12.0582	10.9044	11.1681
PbrPP2C55	0	0	0	0	0	0	2.89368	4.31716	4.22609	2.86586	0.795494	1.20684	2.28014	2.22173	1.86405	6.8967	4.1667	2.6	2.92	2.7833	7.86903	8.20503	7.91381	7.41882	7.6221
PbrPP2C56	0	0	0	0	0	0	1.12532	1.48017	3.62236	1.91057	1.06066	0.40228	0.506697	0.740577	1.33146	17.4067	14.26	7.5367	7.25	7.6933	2.19035	2.35144	2.13547	3.04614	2.66097
PbrPP2C57	0	0	0	0	0	0	110.045	110.916	123.025	108.307	81.8909	88.9593	99.4183	134.23	102.389	55.4833	53.0333	30.8467	43.6967	35.6367	65.5961	64.8854	73.8302	63.4596	82.5399
PbrPP2C58	64.999	100.343	120.685	168.55	129.845	116.768	109.583	91.4871	113.013	91.3388	80.5424	73.8826	121.022	195.52	83.4713	136.643	131.443	82.73	111.18	93.58	185.524	169.901	211.628	155.741	192.745
PbrPP2C59	17.0191	20.6598	25.5505	40.1683	23.1285	31.8497	22.3484	29.0856	38.8835	25.936	10.4988	15.8097	16.0496	19.5481	16.1667	24.3767	16.8433	10.1667	9.1767	10.3633	26.3384	26.5	48.9254	19.4529	20.7143
PbrPP2C60	68.2484	122.753	156.972	237.818	105.815	91.1723	83.7944	101.355	83.1816	63.2045	77.4705	94.1577	124.906	140.147	132.835	230.04	224.837	223.413	198.52	220.553	240.177	283.287	346.008	195.739	206.935
PbrPP2C61	26.9398	30.3012	30.4371	50.2557	44.3195	44.4596	37.0859	12.1951	17.9804	29.8166	3.56023	4.74651	5.87545	13.1071	10.5636	278.08	279.61	213.527	223.617	206.853	32.5278	21.5566	19.779	24.6473	22.1851
PbrPP2C62	0	0	0	0	0	0	0.256597	0	0	0.65348	0.211622	0.214034	0.202192	0	0	5.8567	2.58	0.8267	0.6867	0.3433	0.971148	0.798567	1.26985	0.235263	0.287954
PbrPP2C63	0	0	0	0	0	0	0	0	0	0	0	0	0	0	0	1.5867	0.8833	0.0533	0.2	0.0633	0	0	0	0.0784211	0
PbrPP2C64	139.746	144.083	124.995	126.091	162.376	168.659	128.501	125.593	115.283	137.006	143.197	151.847	138.222	103.556	108.54	73.1167	53.75	37.0967	39.4967	37.6033	96.1103	80.5383	82.5457	65.4541	71.1007
PbrPP2C65	0	0	0	0	0	0	222.961	187.845	205.021	191.824	173.741	211.047	223.7	174.124	155.244	108.18	93.3367	83.13	91.4133	88.1333	144.364	131.974	141.055	104.133	113.375
PbrPP2C66	0	0	0	0	0	0	25.6187	26.3727	26.9388	22.4727	33.2771	28.4922	35.4951	28.3572	19.8036	48.4967	38.5367	26.21	23.3833	17.9567	34.5822	29.699	29.3044	24.9241	25.0358
PbrPP2C67	0	0	0	0	0	0	1.96865	2.5175	3.45015	1.48551	2.34519	0.72982	0.34472	0	0.362332	5.33	4.3867	4.2367	3.3	3.47	5.02238	6.9436	7.74838	4.81326	3.68203
PbrPP2C68	11.9869	9.60772	6.72682	8.7207	11.4184	10.6352	3.21151	2.46412	1.89525	2.53153	4.91884	2.10477	3.61512	0.176126	1.51993	3.2533	2.3633	1.4633	0.9933	0.7167	4.7461	6.85349	6.03461	4.48685	3.34653
PbrPP2C69	0	0	0	0	0	0	0	0	0	0	0	0	0	0	0	0	0	0	0	0.01	0	0	0	0	0
PbrPP2C70	0	0	0	0	0	0	0	0	0	0	0	0	0	0	0	0	0	0	0	0	0	0	0.0969872	0	0
PbrPP2C71	0	0	0	0	0	0	0	0	0	0	0	0	0	0	0	0.5033	0.1233	0.26	0.0733	0.19	0	0	0	0	0
PbrPP2C72	0	0	0	0	0	0	0	0	0	0	0	0	0	0	0	0	0	0	0	0	0	0	0	0	0
PbrPP2C73	0	0	0	0	0	0	14.4466	70.5103	45.8143	71.3685	20.6848	43.0127	85.8509	146.814	19.6095	39.54	20.0433	8.9633	8.3233	11.0733	13.1122	20.2944	20.8	14.9012	20.3213
PbrPP2C74	16.9856	34.3825	28.4887	15.7996	70.6904	46.5671	10.661	52.4754	41.0947	52.2521	36.9945	90.7718	203.834	257.3	31.9872	72.1167	48.12	19.6733	17.02	21.8233	26.7471	38.4998	36.4652	32.8896	47.686
PbrPP2C75	36.7401	61.6512	80.2132	43.0046	94.27	72.2028	50.9674	70.3554	88.4489	57.491	151.246	158.599	222.26	444.034	140.902	91.3133	54.8067	33.1233	34.6633	41.4267	23.0185	34.1861	41.8864	56.6164	43.0926
PbrPP2C76	2.88669	10.9924	5.92649	10.6346	9.92574	6.81344	2.75333	0.975033	0.795387	1.61814	1.39738	1.4133	3.50466	7.155	5.26244	1.7967	1.5233	0.9	1.46	1.4667	3.68728	4.48212	2.8134	7.05541	5.11003
PbrPP2C77	2.21727	6.25312	5.2655	11.2372	5.84219	3.24424	0.67088	8.75079	5.03893	2.08821	18.6274	16.9744	18.8547	27.9868	25.93	5.9267	5.5267	5.7767	7.44	7.57	3.89327	4.66292	3.14531	6.28771	6.90123
PbrPP2C78	0	0	0	0	0	0	0.206869	0.793632	0.776889	0.526836	1.02366	1.8981	2.11909	2.06481	2.74137	5.28	4.0933	3.2	5.2667	4.7433	1.3571	0.965709	0.969872	3.41405	4.81708
PbrPP2C79	20.6887	16.1949	6.72878	6.21141	10.771	10.5888	6.61981	4.76179	7.30276	8.42938	2.38854	4.31386	6.6833	5.24145	3.94071	3.85	3.0033	2.67	4.56	4.0167	1.67027	1.86704	1.07764	1.58058	2.32149
PbrPP2C80	13.2943	8.69968	6.40394	2.20705	13.3804	12.1292	3.53504	4.62698	7.80925	5.8253	7.20284	9.88669	10.1589	4.31074	2.92783	1.4267	0.6067	0.2767	0.23	0.1433	0.209869	0	0.162485	0.127103	0.175016
PbrPP2C81	7.23729	8.70831	5.55692	2.7564	4.88178	4.57999	7.09659	3.74348	3.99764	6.5891	8.77908	5.73444	6.2909	2.89461	5.51026	1.62	0.91	0.2367	0.1767	0.1533	0.335732	0	0.288812	0	0.186651
PbrPP2C82	0	0	0	0	0	0	4.1481	5.0924	7.1659	4.92988	7.01312	7.26605	6.86404	5.25503	2.06135	1.01	0.9367	0.2533	0.2	0.2367	0.156994	0.193642	0.0540214	0	0.290938
PbrPP2C83	0	0	0	0	0	0	0	0	0	0	0	0	0	0	0	0	0	0	0	0	0.795271	0.196183	0.328382	0	0.53056
PbrPP2C84	2.53272	7.13322	7.93625	8.53425	7.0376	5.30428	1.50203	1.38297	1.24098	1.40259	0.123876	0	0.118356	0.230649	0.124403	12.6433	12.02	12.4933	13.96	14.0067	2.16021	2.47751	2.11261	3.81012	3.24475
PbrPP2C85	0	0	0	0	0	0	0	0	0	0	0	0	0	0	0	0	0	0	0	0	0	0	0	0	0
PbrPP2C86	20.8605	28.3923	32.0507	38.7363	36.6001	29.6644	35.3746	31.7453	37.6014	38.9859	32.9277	41.0679	56.4005	65.1211	70.0762	21.1233	18.2067	14.2933	17.03	15.28	20.3565	25.5591	29.9583	29.9046	28.2061
PbrPP2C87	2.27149	6.01782	9.40792	8.75325	8.11142	6.17608	1.86182	2.85707	2.64142	1.22928	3.07098	2.76087	9.78043	16.2008	11.9935	23.2933	23.5667	24.6433	27.6167	32.0633	10.5436	10.6872	13.5243	14.8575	19.0942
PbrPP2C88	0	0	0	0	0	0	0	0	0	0	0	0	0	0	0	1.29	1.4233	0.4933	0.4	0.34	0.0468675	0	0	0.0567689	0
PbrPP2C89	0	0	0	0	0	0	0	0	0	0	0	0	0	0	0	1.29	1.4233	0.4933	0.4	0.34	0.468675	0	0	0.113538	0
PbrPP2C90	17.5721	13.7917	8.13268	8.18832	11.2699	12.6514	8.46432	4.73557	3.84098	8.53266	5.23554	6.91319	11.394	17.8717	4.23546	5.5833	4.3367	0.8467	0.83	0.6133	3.29249	2.96349	5.92498	2.37129	3.66094
PbrPP2C91	0	0	0	0	0	0	36.4802	18.4915	21.0769	28.1656	22.8709	17.8994	14.4377	11.1529	23.515	25.96	30.2633	32.4	32.8433	29.5867	23.99	25.3776	25.6246	30.3194	28.9901
PbrPP2C92	0	0	0	0	0	0	6.71818	10.1663	10.092	9.0299	6.31018	5.91511	10.2934	15.9043	7.41894	7.5933	6.23	4.69	5.1267	5.1533	9.69971	8.76972	11.5684	9.3535	11.1517
PbrPP2C93	11.3339	13.2902	8.10539	6.99242	6.24979	6.65352	0.933081	3.00692	1.68199	1.90103	1.23125	2.80189	2.35278	2.29251	0.618245	2.1533	2.3933	2.33	2.2	2.0267	2.30721	2.67157	1.60402	2.90871	5.28788
PbrPP2C94	9.25009	5.36582	7.05459	21.0736	10.44	9.90287	0	0	0	0	0	0	0	0	0	5.5567	7.75	7.18	8.6033	7.0533	0.274455	6.83816	0.849956	0.864337	1.03757
PbrPP2C95	11.3303	8.33035	12.5065	4.46081	19.3813	24.6641	0	0	0	0	0	0	0	0	0	27.0667	30.16	22.7667	28.58	23.9567	10.2097	8.39537	15.5825	12.7656	6.8968
PbrPP2C96	0	0	0	0	0	0	54.7101	55.9165	57.5927	50.5679	53.657	54.9733	52.4311	47.1957	57.3843	62.34	58.59	71.6933	51.0867	40.07	110.913	111.034	109.818	106.972	76.4483
PbrPP2C97	6.25872	7.27792	11.0841	5.20172	9.46341	9.30956	2.01152	4.78452	2.41734	3.24441	11.2808	10.4027	19.1787	18.533	13.8278	14.79	17.84	15.9233	15.7533	15.3533	19.5401	24.0389	24.5197	24.5903	20.0338
PbrPP2C98	0	0	0	0	0	0	3.74454	4.07982	4.89375	3.49664	3.08821	3.74809	4.18985	4.71503	3.65959	4.9667	5.7867	4.7333	5.43	5.08	8.88115	7.27181	10.1043	8.51437	7.54282
PbrPP2C99	20.5534	24.301	18.7474	14.8742	12.7448	12.0957	51.2559	30.7729	41.4057	51.6615	46.231	52.312	42.0965	47.4385	40.2714	18.31	18.9433	14.0667	16.4033	18.1167	19.4966	21.3973	17.5449	18.5043	20.2882
PbrPP2C100	0	0	0	0	0	0	13.5287	11.4794	12.6718	13.9842	13.7828	13.6743	12.0398	15.3975	14.6982	12.4933	15.12	10.9267	11.6067	11.2233	15.3607	16.1726	15.4215	15.6144	16.8788
PbrPP2C101	66.8403	61.1138	54.0991	49.2074	63.2901	64.4989	62.9424	79.7846	80.8662	73.7425	72.0974	68.6207	67.5794	46.3482	62.1912	41.51	37	43.1733	36.1367	36.5867	51.4517	58.0784	52.7778	51.4096	53.8016
PbrPP2C102	0	0	0	0	0	0	0	0	0	0	0	0	0	0	0	0	0.0167	0	0	0	0	0	0	0	0
PbrPP2C103	0	0	0	0	0	0	0.230716	0	0	0	0	0	0	0	0	0	0	0	0	0	0	0	0	0	0
PbrPP2C104	108.98	61.4903	49.8969	27.0132	46.0501	67.7261	34.9481	33.2809	34.8128	34.7174	57.4406	47.5512	31.8349	13.7018	20.7337	39.4467	32.7033	55.31	34.3133	39.9067	69.2299	72.2775	87.4116	55.6008	39.4969
PbrPP2C105	10.2704	11.5465	14.1941	10.2162	8.9335	8.45588	10.2135	5.36507	6.66814	4.86871	15.162	9.2402	10.7719	8.74666	16.3978	7.8	9.55	12.16	9.52	10.09	24.0059	26.7735	29.6515	26.0041	20.9836
PbrPP2C106	0	0	0	0	0	0	5.73797	4.08815	5.84894	3.71123	9.12646	5.46991	6.8897	4.93002	7.12855	5.3867	5.0633	5.92	4.7933	4.77	12.5818	16.0291	14.1625	15.4904	10.387
PbrPP2C107	3.54422	5.45222	4.60903	7.42867	4.23232	3.36049	4.17841	6.66849	4.51926	3.2633	2.75683	2.09118	3.81927	4.23474	5.81396	8.56	5.9133	1.78	1.7467	1.4467	5.14486	6.18981	8.31478	5.41449	6.89285
PbrPP2C108	0.659203	3.34635	3.47444	5.36308	4.43238	3.61174	0.357403	1.23403	0.805329	0.303401	2.21069	1.78871	2.81624	1.09764	2.51611	3.0233	2.9933	2.5333	3.55	3.6433	1.03705	1.11229	1.34981	3.38611	4.81294
PbrPP2C109	25.0323	29.3211	27.2994	25.5672	30.6398	31.4676	23.3504	31.4529	30.177	27.1847	16.262	12.7992	12.9672	9.39093	13.4455	18.3267	25.6233	24.7633	23.22	20.24	25.3621	26.8531	31.5294	22.9948	21.2126
PbrPP2C110	8.45136	11.5211	10.5995	15.8779	9.76759	9.42261	3.75926	1.38879	1.88237	2.48209	4.47829	4.06478	3.51075	7.16235	6.45771	8.6633	11.6667	14.4467	13.7	13.34	15.633	13.8226	12.5114	12.4677	13.1637
PbrPP2C111	0	0	0	0	0	0	6.68313	1.92293	3.13728	4.72778	5.51174	6.50364	6.91179	6.73475	8.5334	11.75	14.2867	22.5967	17.4333	18.9333	24.9776	21.2322	22.9919	17.3187	15.6637
PbrPP2C112	0	0	0	0	0	0	5.10517	6.40978	4.88022	3.74283	8.61209	8.32312	10.2397	11.4027	15.9521	14.9733	14.7	14.1167	15.59	16.6533	32.8468	20.4378	25.6271	24.6092	22.9161
PbrPP2C113	0	0	0	0	0	0	0	0	0	0	0	0	0	0	0.74502	0	0.3533	0.58	0.69	0	0.45393	0	0.93718	0.824743	0
PbrPP2C114	214.729	162.329	192.284	108.458	136.605	135.915	132.539	103.115	117.635	103.078	76.7192	81.1985	92.2742	37.4496	82.5	55.25	46.53	46.4	26.8633	34.5933	158.639	129.893	129.616	102.272	81.5849
PbrPP2C115	25.0266	18.205	19.8292	13.8124	15.0612	15.3436	13.8509	5.73886	7.28233	7.52519	4.56927	2.54174	3.05596	0.850767	2.75322	11.46	8.0833	9.3667	4.65	5.52	9.50583	6.29348	7.86469	5.58771	3.34186
PbrPP2C116	77.9873	63.505	63.8178	42.6449	49.7864	45.9972	42.4093	25.2349	34.2911	30.6747	6.6026	5.59495	5.62639	0.996777	1.97128	58.6	61.6	63.4167	30.8233	35.8067	67.3693	61.4802	61.9368	42.3881	35.9973
PbrPP2C117	0	0	0	0	0	0	15.793	16.0326	14.1432	12.1692	18.8359	17.024	17.9966	20.4271	18.8154	18.8067	21.26	26.7633	21.4267	23.1067	17.5025	18.7148	22.3078	20.5689	14.1102
PbrPP2C118	0	0	0	0	0	0	0	0	0	0	0	0	0	0	0	0	0	0	0	0	0	0	0	0	0
